# Supplementary material for: The differential plasma and ruminal metabolic pathways and ruminal bacterial taxa associated with divergent residual body weight gain phenotype in crossbred beef steers
Source: Transl Anim Sci. 2023 May 23;7(1):txad054. doi: 10.1093/tas/txad054 (PMC10332501; doi:10.1093/tas/txad054)
Supplement: txad054_suppl_Supplementary_Table_S1 [file txad054_suppl_supplementary_table_s1.xlsx]

## Sheet: Sheet1
Table S1. List of all identified ruminal metabolites
1,3-Diaminopropane
1,4-diaminobutane
Alanine
Cadaverine
Histamine
2,4-Diaminobutyric acid
Leucine
Adenine
Tyramine
4-Hydroxybenzoic acid
Spermidine
Lysine
6-Methyladenine
Guanine
Gentisic acid
6-Dimethylaminopurine
Methionine Sulfoxide
3,4-Dihydroxybenzeneacetic acid
Hydroxyphenyllactici acid
Homoarginine
4-Aminohippuric acid
Glutamyl-Alanine
Seryl-Isoleucine
Seryl-Aspartate
Prolyl-Isoleucine
Arginyl-Glycine
Glycyl-Arginine
Valyl-Aspartate
Glutamyl-Serine/Seryl-Glutamate
Glycyl-Tyrosine
Cytidine
Uridine
Leucyl-Leucine
Lysyl-Valine
Aspartyl-Isoleucine
Glutamyl-Valine
Deoxyadenosine
Ribothymidine
Isoleucyl-Glutamine
Glutamyl-Isoleucine
Lysyl-Aspartate
Phenylalanyl-Valine
Valyl-Phenylalanine
Lysyl-Glutamate
Arginyl-Isoleucine
Phenylalanyl-Glutamate
2,3-Diaminoproprionic acid
p-Cresol/3-Cresol
4-Hydroxybenzaldehyde/3-Hydroxybenzaldehyde
3-Hydroxybenzyl alcohol
3-Cresotinic acid
Diaminopimelic acid
beta-Alanine methyl ester
4-Chloro-3,5-dimethylphenol
Eugenol
DL-alpha-Aminopimelic acid
D-Mannosamine
Caffeic acid
Isoferulic acid
4-n-propylphenol
Guanidine
Ethanolamine
Glycine
Beta-Alanine
Sarcosine
Phenol
3-Aminoisobutanoic acid
Choline
Serine
2-Aminophenol
Cytosine
Uracil
4-Ethylphenol
Valine
5-Aminovaleric Acid
Threonine
Homoserine
2-Phenylethylamine
Taurine
Thymine
N-Acetylputrescine
Agmatine
4-Hydroxyproline
Beta-Leucine
Asparagine
Ornithine
Aspartic Acid
Hypoxanthine
4-Aminobenzoic Acid
Salicylic Acid
Urocanic acid
6-Hydroxynicotinic Acid
4-Guanidinobutanoic Acid
L-Glutamine
Glycyl-Alanine
Alanyl-Glycine
L-Glutamic Acid
O-Acetyl-L-serine hydrochloride
Methionine
2-Phenylglycine
Xanthine
4-Hydroxyphenylacetic Acid
2-Hydroxyphenylacetic Acid
Vanillin
3-Hydroxyanthranilic Acid
Protocatechuic Acid
Histidine
Alanyl-Alanine
Tryptamine
Aminoadipic Acid
Glycyl-Serine
Seryl-Glycine
p-Coumaric acid
7-Methylguanine
1-Methylguanine
Pyridoxal
Homogentisic acid
Pyridoxamine
3-Methylhistidine
Glycyl-Proline
Prolyl-Glycine
Glycyl-Valine
Valyl-Glycine
L-Arginine
Citrulline
Alanyl-Serine
Glycyl-Threonine
Serotonin
O-Tyrosine
Homovanillic Acid
3,4-Dihydroxymandelic Acid
Alanyl-Proline
Prolyl-Alanine
N6-Acetyl-Lysine
Glycyl-Leucine
Alanyl-Valine
Glycyl-Isoleucine
Isoleucyl-Glycine
Leucyl-Glycine
Valyl-Alanine
N-Alpha-Acetyllysine
Glycyl-Asparagine
Aspartyl-Glycine
Threoninyl-Alanine
Vanillylmandelic acid
Seryl-Proline
Alanyl-Isoleucine
Alanyl-Leucine
Isoleucyl-Alanine
Leucyl-Alanine
Symmetric Dimethylarginine
Asparaginyl-Alanine
Glycyl-Glutamine
Glycyl-Lysine
Lysyl-Glycine
Alanyl-Aspartic Acid
Glutamyl-Glycine
Glycyl-Glutamate
Tryptophan
Seryl-Valine
Valyl-Serine
Glycyl-Methionine
Seryl-Threonine
Seryl-Cysteine
Prolyl-Proline
Threoninyl-Proline
Valyl-Valine
Alanyl-Glutamine
Alanyl-Lysine
Lysyl-Alanine
Isoleucyl-Serine
Threoninyl-Valine
Valyl-Threonine
Methionyl-Alanine
Threoninyl-Threonine
Threoninyl-Cysteine
Glycyl-Phenylalanine
Phenylalanyl-Glycine
Histidinyl-Alanine
Isoleucylproline
Asparaginyl-Proline
Prolyl-Asparagine/Asparaginyl-Proline
Aspartyl-Proline / Aspartyl-L-Proline
Prolyl-Aspartate
Valyl-Isoleucine
Valyl-Leucine
Asparaginyl-Valine
Valyl-Asparagine
Aspartyl-Valine
Isoleucyl-Threonine
Leucyl-Threonine
Threoninyl-Isoleucine
Threoninyl-Leucine
Asparaginyl-Threonine
Seryl-Lysine
Serylglutamic Acid
Threoninyl-Aspartate
Alanyl-Phenylalanine
Phenylalanyl-Alanine
Tyrosyl-Glycine
Cystine
5-Methyl-2'-deoxycytidine
Histidinyl-Serine
Lysyl-Proline
Glutamylproline
Isoleucyl-Isoleucine
Asparaginyl-Isoleucine
Glutaminyl-Valine
Leucyl-Asparagine
Valyl-Glutamine
Valyl-Lysine
Methionyl-Proline
Aspartyl-Leucine
Leucyl-Aspartate
Valyl-Glutamate
Threoninyl-Lysine
Glutamylthreonine
Threoninyl-Glutamate
Alanyl-Tyrosine
Phenylalanyl-Serine
Seryl-Phenylalanine
Threoninyl-Histidine
Histidinyl-Cysteine
Glutaminyl-Leucine
Leucyl-Glutamine
Isoleucyl-Lysine
Leucyl-Lysine
Lysyl-Isoleucine
Lysyl-Leucine
Glutamyl-Leucine
Isoleucyl-Glutamate
Leucyl-Glutamate
Lysyl-Asparagine/Asparaginyl-Lysine
Asparaginyl-Glutamate
Aspartyl-Lysine
Aspartyl-Glutamate
Glutamyl-Aspartate
Isoleucyl-Methionine
Methionyl-Aspartate
Phenylalanyl-Threonine
Threoninyl-Phenylalanine
Adenosine
Deoxyguanosine
Seryl-Tyrosine
Tyrosyl-Serine
Histidinyl-Isoleucine
Arginyl-Proline
Arginyl-Valine
Glutaminyl-Glutamate
Glutamyl-Glutamate
N6-(1,3-Dicarboxypropyl)-Lysine
Tyrosyl-Proline
Isoleucyl-Phenylalanine
Asparaginyl-Phenylalanine
Valyl-Tyrosine
Threoninyl-Tyrosine
Tyrosyl-Threonine
Guanosine
Tyrosyl-Cysteine
Histidinyl-Glutamate
Leucyl-Arginine
Lysyl-Phenylalanine
Phenylalanyl-Lysine
Glutamyl-Phenylalanine
Tyrosyl-Leucine
Arginyl-Glutamate
Glutamyl-Tyrosine
Tyrosyl-Glutamate
Guanosine monophosphate
S-Adenosyl-L-Methionine
Methylamine
Aniline
O-Cresol
4-Aminophenol
Pyrocatechol
Maltol
2,6-Dihydroxybenzoic acid
2,3-Dihydroxybenzoic Acid
4-Hydroxyphenylpropionate
Vanillic Acid
Syringic Acid
Glycinamide
Carvacrol
2,4-Dihydroxybenzoic Acid
4-(4-Hydroxyphenyl)-2-butanone
2-(4-Hydroxyphenyl)propionic Acid
L-Theanine
6,7-Dihydroxycoumarin
Methyl vanillate
Hydroferulic acid
Sinapic acid
Equol
Formononetin
Aspartyphenylalanine
Acetic Acid
Acrylic Acid
Propionic Acid
Trimethylacetic acid
2-Aminobutyric acid
2-Furoic Acid
Proline
Caproic Acid
L-Norvaline
Succinic Acid
Methylmalonic Acid
3-(Methylthio) propionic acid
Imidazoleacetic Acid
Pipecolic acid
Aminolevulinic Acid
cis-4-Hydroxy-D-proline
Isoleucine
Methylsuccinic Acid
Ethylmalonic acid
2-Hydroxycaproic Acid/Hydroxyisocaproic Acid/2-Ethyl-2-Hydroxybutyric Acid
Malic acid
2-Aminobenzoic Acid
3-Hydroxybenzoic Acid
Imidazolepropionic Acid
2,2-Dimethylsuccinic Acid
Methylglutaric Acid
Hydrocinnamic Acid/3-Methylphenylacetic Acid
Pimelic acid/3-Methyladipic Acid
3-Hydroxymethylglutaric Acid
Phenylalanine
5-Methoxysalicylic Acid
Isovanillic Acid
Capric Acid
N-acetyl-Ornithine
Glycyl-Norvaline
3-Methoxyhydrocinnamic acid
L-Tyrosine
Hendecanoic Acid
Azelaic Acid
Sebacic Acid
N-[2-(4-Hydroxyphenyl)Acetyl]Glycine
Undecanedioic Acid
Pantothenic Acid
Traumatic Acid
Dodecanedioic Acid
Biotin
1,11-Undecanedicarboxylic Acid
Octadecanedioic Acid
Chenodeoxycholic Acid
E-Aminocaproic Acid
Adipic Acid
L-Isoglutamine
4-Hydroxy-3-Methylbenzoic Acid
5-Phenylvaleric Acid
N,N-dimethyl-L-Valine
8-Aminooctanoic acid
Indole-3-Carboxylic Acid
Suberic acid
Ferulic Acid
Metyrosine
12-Hydroxydodecanoic Acid
Tetradecanedioic acid
Cyclohexaneacetic acid
4-Ethylbenzoic Acid
Tetrahydro-2-Furoic Acid
Glyoxylic Acid
Glycolic Acid
Butyric Acid
Oxalic Acid
L-Lactic Acid
Hydracrylic Acid
Tiglic Acid
3-Methylcrotonic Acid
Isovaleric Acid
Gamma-Aminobutyric Acid
3-Hydroxyisobutyric Acid
3-Hydroxybutyric Acid
2-Hydroxybutanoic Acid
Glyceric Acid
Maleamic acid
Fumaric Acid
Acetylglycine
Betaine
3-Hydroxyisovaleric Acid
Cysteine
Benzoic Acid
Picolinic Acid
Pyroglutamic Acid
Glutaric Acid
3-Ureidopropionic Acid
L-Homocysteine
Threonic Acid
Phenylacetic Acid
N-Methylnicotinic Acid
2-Octenoic Acid
Octanoic Acid
4-(Acetylamino)butanoic acid
3-Hydroxyphenylacetic Acid
N-Isovaleroylglycine
3-Methyladipic acid
Carnitine
Phenylpyruvate
3-(2-Hydroxyphenyl)Propionic Acid
3-Phenyllactic Acid
Aconitic Acid
Shikimic Acid
Indole-3-Acetic Acid
Hippuric Acid
3,4-Dihydroxyhydrocinnamic Acid
10-Hydroxydecanoic acid
Gly-Norleucine
Kynurenic Acid
N-Acetyl-Glutamate
5-Hydroxyindole- 3-Acetic Acid
Phenylacetylglycine
Acetyl-Histidine
5-Dodecenoic acid
Lauric Acid
2-Methylcitric Acid
N-Acetyl-Phenylalanine
(-)-Jasmonic acid
Acetyl-Citrulline
Myristic Acid
Palmitoleic Acid
Stearidonic Acid
gamma-Linolenic Acid
alpha-Linolenic Acid
Linoleic Acid
Oleic Acid
Hexadecanedioic Acid
Phenylalanyl-Tyrosine
11, (5beta)-Cholenic Acid-3alpha-Ol
5-alpha-Cholanic Acid-3, 6-Dione
Tryptophyl-Tryptophan
12-Ketolithocholic acid
7-Ketolithocholic Acid
5-beta-Cholanic Acid-3Alpha-Ol-6, 7-Dione
Valeric Acid
Isocaproic Acid
Cyclohexane-1-Carboxylic Acid
Cis,Cis-Muconic Acid
Terephthalic Acid
3-(3-Hydroxyphenyl)Propionic Acid
Perillic Acid
Gallic Acid
Indole-3-Propionic Acid
Deoxycholic Acid
Allocholic acid
Crotonic Acid
4-Pentenoic acid
3-Methoxypropanoic acid
2-Methylpent-4-enoic acid
trans-2-Methyl-2-pentenoic Acid
2-Ethylbutyric Acid
(R)-2-Amino-3-methoxypropanoic acid
Heptanoic Acid
2-Methylhexanoic acid
o-Toluic acid
trans,trans-Muconic acid/Cis,Cis-Muconic Acid
Sodium 2-ethylhexanoate
2-Methoxybenzoic acid
4-Aminosalicylic acid
N-Acetyl-L-Proline
Pelargonic Acid
4-Methyloctanoic acid
3,3-Dimethylglutaric acid
S-Allyl-L-cysteine
Indoline-2-carboxylic acid
Tropic acid
Sodium dehydroacetate
4-Ethyloctanoic acid
DL-Benzylsuccinic acid
Tridecylic Acid
Indoleacetyl glutamic acid
Abietic Acid
Gibberellin A8
Betulinic acid
Oleanolic Acid
Acetyl-5-Hydroxy-L-tryptophan
Acetaldehyde
Propanal
a-Ketoisovaleric acid
Methyloxovaleric acid
Quinone
Ethyl 2-methylacetoacetate
2-Deoxy-D-glucose
Acetovanillone
4-Methylcyclohexanone
3,4-Hexanedione
Pyruvaldehyde
3-Penten-2-one
Diacetyl
Iso-Valeraldehyde
Glycerone/Methylglyoxal
Hexanone/2-hexanone/Isopropyl ethyl ketone
Acetoacetic acid/2-Ketobutyric acid
Succinic acid semialdehyde
Octaldehyde
Oxoglutaric acid
Decanal/2-Decanone
Galacturonic acid
Indole-3-carboxaldehyde
D-Arabinose
L-(-)-Carvone/(S)-(+)-Carvone
2-Pentanone
2-Methyl tetrahydro-3-furanone
Phenylpropyl aldehyde
4-(2-Furyl)-3-buten-2-one
(+)-Camphor/(R)-(+)-Pulegone
2-Tridecanone
Abscisic Acid
D-(+)-Turanose
3-Aminopropanal
(R)-1-Aminopropan-2-ol
N-Methylputrescine
2-Aminoethylphosphonate
2,3,6-Trihydroxypyridine
4-Oxoproline
3-Hydroxypicolinic acid
1-(3-Aminopropyl)-4-aminobutanal
(S)-5-Amino-3-oxohexanoic acid
Allysine
(3S,5S)-3,5-Diaminohexanoic acid
trans-3-Hydroxycinnamic acid
Kynuramine
4-Pyridoxolactone
2,8-Dihydroxyadenine
Noradrenochrome o-semiquinone
5-Hydroxydopamine
2-Hydroxyhepta-2,4-dienedioic acid
N-Carboxyethyl-g-aminobutyric acid
Ascorbic acid
5-Hydroxytryptophol
2(N)-Methyl-norsalsolinol
Tyrosinamide
2-Methyl-3-hydroxy-5-formylpyridine-4-carboxylic acid
3,4-Dimethoxyphenylethylamine
3-(2,3-Dihydroxyphenyl)propanoic acid
4-O-Methylgallic acid
(+/-)-N-Methylsalsolinol
6-Hydroxypseudooxynicotine
S-Sulfo-L-cysteine
Xanthurenic acid
3,4-Dihydroxyphenylvaleric acid
Methyldopa
Vanillactic acid
2-Hydroxy-6-oxonona-2,4-diene-1,9-dioic acid
Cysteinyl-Proline
5-Hydroxyindolepyruvic acid
3-Nitrotyrosine
Hydroxyprolyl-Proline
N1,N8-Diacetylspermidine
5-Methoxytryptophan
L-alpha-Aspartyl-L-hydroxyproline
Prolyl-Methionine
Pyridoxamine phosphate
Pyridoxine phosphate
Blue pigment
N6-beta-Aspartyl-Lysine
Glutamyl-Lysine
4-Hydroxy-5-(dihydroxyphenyl)-valeric acid-O-sulphate
Lysyl-Tyrosine
Hydroxyprolyl-Tryptophan
Pyrrolidine
Resorcinol
2,4-Diaminotoluene
3-Hydroxyaminophenol
2,4,6-Triaminotoluene
Chlorohydroquinone
2,4-Diamino-6-hydroxylaminotoluene
Vanillyl alcohol
2-Hydroxy-6-keto-2,4-heptadienoic acid
Naphthalene-1,2-diol
4-Methyl-L-glutamic acid
4-Methyl-5-nitrocatechol
2-Hydroxy-5-methyl-cis,cis-muconic acid
cis,cis-2,4-Dihydroxy-5-methyl-6-oxo-2,4-hexadienoic acid
2-Aminovalienone
Cyclohexylsulfamic acid
2-Hydroxyisophthalic acid
4-Amino-2-hydroxylamino-6-nitrotoluene
2-Hydroxy-6-oxo-7-methylocta-2,4-dienoic acid
4,6-Dichloro-3-methylcatechol
2,3-Dihydroxy-p-cumic acid
N-Hydroxy-L-tyrosine
2'-Aminobiphenyl-2,3-diol
2,2',3-Trihydroxybiphenyl
3-Dimethylallyl-4-hydroxybenzoic acid
3-Phenylpropionylglycine
5-(3',4'-Dihydroxyphenyl)-gamma-valerolactone
2-Hydroxylamino-4,6-dinitrotoluene
2-Hydroxy-6-oxo-(2'-aminophenyl)-hexa-2,4-dienoic acid
1,2-Dihydroxynaphthalene-6-sulfonic acid
5,5'-Dehydrodivanillic acid
Orcinol
3,4-Dihydroxystyrene
(2E,4E,6E)-7-Hydroxy-4-Methylhepta-2,4,6-Trienal
3,5-Dihydroxyanisole
Calystegin A3
4-Hydroxycoumarin
4-Methylumbelliferone
N4-Acetyl-Spermidine
5,7-Dihydroxy-4-methylcoumarin
5-Hydroxyconiferyl alcohol
6-Methoxymellein
Propyl gallate
Dihydropinosylvin
3-Hydroxyflavone
Piceatannol
2,3',4,6-Tetrahydroxybenzophenone
(-)-Vestitol
4'-O-Methylnorbelladine
(3R)-Vestitone
4-Coumaryl-4-Coumarate
Homoeriodictyol chalcone
Hesperetin
1,7-Dihydroxy-6,8-Dimethoxy-2-Methylanthraquinone
Dicumarol
Chlorogenic acid
trans-Piceid
Cyanidin 3-O-Glucoside-7-O-(6-O-(P-Hydroxybenzoyl)-Glucoside)
N-Cyclopropylammelide
Deisopropylatrazine
Deethylatrazine
2,4-Diamino-6-hydroxypyrimidine
L-trans-4-Methyl-2-pyrrolidinecarboxylic acid
Iminodiacetic acid
para-Trifluoromethylphenol
3-O-Methyl-a-methyldopamine
2-hydroxymexiletine
3-(3,4-Dihydroxyphenyl)-2-methylpropionic acid
L-Dihydroanticapsin
Descarbonyl-lacosamide
3-(4-Hydroxy-3-methoxyphenyl)-2-methylpropionic acid
Isophosphamide mustard
N,N,O-Tridesmethyltramadol
3-Hydroxymelatonin
4'-hydroxypropanolol
Alcoifosfamide
4'-N-desmethylolanzapine
N2-Monodes-methylnizatidine
8-Demethyl-8-(methylamino)riboflavin
Morpholine
2-Methylbutylamine
(S)-2-Azetidinecarboxylic acid
Norfuraneol
4-Amino-2-methylenebutanoic acid
2-Hydroxy-4-imino-2,5-cyclohexadienone
4-Hydroxybenzylamine
Nor-psi-tropine
2-Ethyl-3,4-dihydroxyfuran
2-Pyrrolidineacetic acid
2-Aminoacetophenone
2'-Aminoacetophenone
Homoagmatine
2',6'-Dihydroxyacetophenone
2-Isopropyl-1,4-benzenediol
3-(4-Hydroxyphenyl)-1-propanol
3-Formyl-6-hydroxyindole
2-tert-Butyl-1,4-benzenediol
L-2-Amino-3-(4-aminophenyl)propanoic acid
2',6'-Dihydroxy-4'-methoxyacetophenone
6-Hydroxy-1H-indole-3-acetamide
Butylparaben
Xanthoxylin
2-Amino-3-methylimidazo[4,5-f]quinoline
Isoeugenitol
N-Carbamoyl-2-amino-2-(4-hydroxyphenyl)acetic acid
4'-Hydroxy-2-biphenylcarboxylic acid
Benzyl salicylic acid
L-N-(3-Carboxypropyl)glutamine
Paucine
Porric acid C
Rhapontigenin
1-(3-Methoxy-4-hydroxy)-phenyl-6,7-dihydroxy-isochroman
Heliannone A
Trilobinol
Dulciol E
Americanin A
(R)-2-Feruloyl-1-(4-Hydroxyphenyl)-1,2-ethanediol
4-Caffeoyl-1,5-quinolactone
L-DOPA 3'-glucoside
Rubroskyrin
m-Aminobenzoic acid
4-Hydroxypiperidine
alpha-Cyano-4-hydroxycinnamic acid
N5-Acetyl-3'-Aminopropylcadaverine
N-Acetyl-L-Noradrenaline
N2-Acetyl-5-Phosphooxy-L-lysine
3,4-Dihydroxyphenylethyleneglycol 4-O-glucuronide
Isomer 1 of Sinapic acid
Isomer 3 of Sinapic acid
Isomer 1 of Rhapontigenin
Isomer 3 of 2,4-Diamino-6-hydroxypyrimidine
Isomer 1 of 2,4-Diamino-6-hydroxylaminotoluene
Isomer 1 of Methyl vanillate
Isomer 1 of 2-Hydroxy-6-oxo-(2'-aminophenyl)-hexa-2,4-dienoic acid
Isomer 1 of Adenosine
Isomer 2 of 5-Aminopentanoic acid
Isomer 2 of Seryl-Valine
Isomer 2 of N-Acetylputrescine
Isomer 3 of N(6)-Methyllysine
Isomer 1 of 3-Amino-2-piperidone
Isomer 1 of Piceatannol
Isomer 1 of N-Acetyl-L-Noradrenaline
Isomer 2 of (-)-Vestitol
Isomer 1 of Dehydrozingerone
Isomer 2 of 2,4-Diamino-6-hydroxypyrimidine
Isomer 2 of (R)-1-Aminopropan-2-ol
Isomer 1 of Lysyl-Glutamate
Isomer 1 of 2,4-Diamino-6-hydroxypyrimidine
Isomer 1 of 8-Demethyl-8-(methylamino)riboflavin
Isomer 1 of 5-Aminopentanoic acid
Isomer 1 of Xanthurenic acid
Isomer 1 of N5-Acetyl-3'-Aminopropylcadaverine
Isomer 1 of N(6)-Methyllysine
Isomer 1 of 4-(2-Amino-5-hydroxyphenyl)-2,4-dioxobutanoic acid
Isomer 1 of Deethylatrazine
Isomer 1 of Tyrosinamide
Isomer 1 of 2-Hydroxyhepta-2,4-dienedioic acid
Isomer 2 of (R)-2-Feruloyl-1-(4-Hydroxyphenyl)-1,2-ethanediol
Isomer 2 of Sinapic acid
Isomer 1 of 3,4-Dihydroxy-L-phenylalanine
Isomer 1 of L-Allysine
Isomer 1 of cis,cis-2,4-Dihydroxy-5-methyl-6-oxo-2,4-hexadienoic acid
Isomer 1 of Seryl-Valine
Isomer 1 of Coniferyl aldehyde
Isomer 1 of L-Dihydroanticapsin
Isomer 1 of Monodehydroascorbic acid
Isomer 2 of 3-Hydroxyaminophenol
Isomer 1 of (R)-1-Aminopropan-2-ol
Isomer 1 of (-)-Vestitol
Isomer 1 of O-Aminobenzaldehyde
Isomer 1 of 2,3',4,6-Tetrahydroxybenzophenone
Isomer 1 of Calystegin A3
Isomer 1 of Pyrrolidine
Isomer 1 of 1-(3-Aminopropyl)-4-aminobutanal
Isomer 1 of L-trans-4-Methyl-2-pyrrolidinecarboxylic acid
Isomer 1 of Homoeriodictyol chalcone
Isomer 1 of N-Acetylputrescine
Isomer 1 of Litcubine
Isomer 1 of 5-(3',4'-Dihydroxyphenyl)-gamma-valerolactone
Isomer 1 of Norfuraneol
Isomer 1 of N6-Acetyl-Lysine
Isomer 1 of Gentisate aldehyde
Isomer 1 of Ascorbic acid
Isomer 1 of Heliannone A
Isomer 1 of 3-Formyl-6-hydroxyindole
Isomer 1 of (R)-2-Feruloyl-1-(4-Hydroxyphenyl)-1,2-ethanediol
Isomer 1 of 4'-hydroxypropanolol
Isomer 2 of 3,4-Dihydroxy-L-phenylalanine
Isomer 1 of 2-Hydroxy-6-oxonona-2,4-diene-1,9-dioic acid
Isomer 1 of 1,4-diaminobutane
Isomer 1 of Isophosphamide mustard
Isomer 2 of O-Aminobenzaldehyde
Isomer 1 of 3-Hydroxyaminophenol
Isomer 1 of Kynuramine
Isomer 1 of 2-Pyrrolidineacetic acid
Isomer 1 of (2R,3R,4R)-2-Amino-4-hydroxy-3-methylpentanoic acid
Isomer 1 of 4-Aminobutyraldehyde
Isomer 1 of 3-Hydroxy-2-methylpyridine-5-carboxylic acid
Isomer 2 of 3-Dimethylallyl-4-hydroxybenzoic acid
Isomer 1 of 6-Methoxymellein
Isomer 1 of Indoline-2-carboxylic acid
Isomer 1 of Xanthoxylin
Isomer 1 of L-2-Amino-5-hydroxypentanoic acid
Isomer 1 of Prolyl-Valine
Isomer 1 of Morpholine
Isomer 3 of N-Acetylputrescine
Isomer 1 of 5-Hydroxyconiferyl alcohol
Isomer 2 of N(6)-Methyllysine
Isomer 1 of 1,2-Dihydroxynaphthalene-6-sulfonic acid
Isomer 1 of 3-Dimethylallyl-4-hydroxybenzoic acid
Isomer 1 of Prolyl-Alanine
Isomer 1 of Dicumarol
Isomer 1 of alpha-D-Glucosamine 1-phosphate
Isomer 4 of N(6)-Methyllysine
Isomer 1 of 3-(3,4-Dihydroxyphenyl)-2-methylpropionic acid
Isomer 1 of 1-(3-Methoxy-4-hydroxy)-phenyl-6,7-dihydroxy-isochroman
Aminoacetaldehyde
Aminoacetone
4-Aminobutyraldehyde
1-Aminocyclopropane-1-Carboxylic Acid
5-Aminopentanal
N-Ethylglycine
Hydroquinone
3-Amino-2-Piperidone
5-Aminopentanamide
L-Allothreonine
4-Guanidinobutanal
3-Hydroxy-Proline
L-Glutamate 5-semialdehyde
2-Amino-4-Oxopentanoic Acid
N-Carbamoylputrescine
Norspermidine
2-Hydroxyethylenedicarboxylic Acid
(2R,4S)-2,4-Diaminopentanoic Acid
Indoxyl
O-Methyl-Threonine
Gentisate Aldehyde
4-Hydroxyphenylethanol
2-Aminomuconate Semialdehyde
4-Guanidinobutanamide
N-Acetyl-Cadaverine
2-Aminoadipate 6-Semialdehyde
2-Amino-5-Oxohexanoic Acid
6-Amino-2-Oxohexanoic Acid
Isoglutamine
(2R,5S)-2,5-Diaminohexanoic acid
(3S)-3,6-Diaminohexanoic acid
4-Hydroxyglutamate Semialdehyde
Threo-3-Methylaspartic Acid
5,6-Dihydroxyindole
2,3-Dihydroxyindole
D-Cathinone
3,4-Dihydroxyphenylacetaldehyde
3-Hydroxy-2-methylpyridine-5-carboxylic acid
Octopamine
2-Aminomuconic Acid
N(Alpha)-Acetyl-2,4-Diaminobutyric Acid
N(6)-Methyllysine
4,6-Dihydroxyquinoline
4,8-Dihydroxyquinoline
O-Acetyl-Homoserine
3-Amino-2,3-dideoxy-scyllo-inosose
1,2-Dihydroxy-5-(Methylthio)Pent-1-En-3-One
L-erythro-4-Hydroxyglutamic acid
2-Hydroxy-3-phenylpropenoic acid
5-Pyridoxolactone
3-Methoxy-4-hydroxyphenylacetaldehyde
3-Methoxyanthranilic Acid
2-Amino-3-phosphonopropionic acid
Norepinephrine
5-Guanidino-2-Oxopentanoic Acid
N-Formimino-L-glutamic acid
Monodehydroascorbic Acid
7-Cyano-7-Carbaguanine
N-Acetylindoxyl
N-Hydroxyl-Tryptamine
7-Aminomethyl-7-Carbaguanine
L-Homophenylalanine
N-Acetyl-Tyramine
2-Hydroxy-3-(4-Hydroxyphenyl)Propenoic Acid
Trans-2,3-Dihydroxycinnamic Acid
cis-Caffeic acid
5-Hydroxykynurenamine
3-Hydroxykynurenamine
L-Threo-3-Phenylserine
3-Amino-3-(4-hydroxyphenyl)propanoic acid
3-Methoxy-4-hydroxyphenylglycolaldehyde
3-Methoxy-4-Hydroxyphenylethyleneglycol
N1-Acetylspermidine
N8-Acetylspermidine
L-glycyl-L-hydroxyproline
N-Methylserotonin
2-Amino-3,7-Dideoxy-Threo-Hept-6-Ulosonic Acid
Dopaquinone
N-Acetyl-Dopamine
3-(3,4-Dihydroxyphenyl)pyruvic acid
3,4-Dihydroxy-Phenylalanine
L-Metanephrine
3-(3,4-Dihydroxyphenyl)lactic acid
1,4-Dihydroxy-2-naphthoic acid
gamma-Glutamyl-Glycine
N6-Acetyl-N6-hydroxy-L-lysine
6-Hydroxykynurenic Acid
4-(2-Aminophenyl)-2,4-Dioxobutanoic Acid
Formyl-5-Hydroxykynurenamine
2-Hydroxy-6-ketononatrienedioic acid
Prolyl-Valine
Alanyl-Glutamic Acid
Hydroxyprolyl-Serine
Serinyl-Hydroxyproline
4-(2-Amino-5-Hydroxyphenyl)-2,4-Dioxobutanoic Acid
4-(2-Amino-3-Hydroxyphenyl)-2,4-Dioxobutanoic Acid
N-Acetyl-Tyrosine
5-Hydroxykynurenine
Prolyl-Hydroxyproline
4-(L-Alanin-3-yl)-2-hydroxy-cis,cis-muconate 6-semialdehyde
Aspartyl-L-proline
Valyl-Hydroxyproline
4-(L-Gamma-Glutamylamino)Butanoic Acid/N-(3-Carboxypropyl)Glutamine
Gamma-L-Glutamyl-L-2-Aminobutyric Acid
N2-Succinyl-L-ornithine
L-beta-aspartyl-L-threonine
gamma-Glutamyl-Serine
7,8-Dihydrobiopterin
Tetrahydrobiopterin/L-Threo-Tetrahydrobiopterin
Prolyl-Gamma-glutamic acid
Hydroxyprolyl-Hydroxyproline
gamma-Glutamyl-Proline
Isoleucyl-Hydroxyproline
Leucyl-Hydroxyproline
Leucyl-Isoleucine
D-Octopine
5-Hydroxyindoleacetylglycine
5,6,7,8-Tetrahydromonapterin
alpha-D-Glucosamine 1-phosphate
D-Galactosamine 6-phosphate
Glutaminyl-Hydroxyproline
Hydroxyprolyl-Glutamine
Linatine
Gamma-glutamyl-ornithine
Gamma-Glutamylaspartic Acid
Hydroxyprolyl-Histidine
Histidinyl-Hydroxyproline
N-Gamma-Glutamylglutamine
Epsilon-(Gamma-Glutamyl)-Lysine
p-Coumaroylagmatine
Methionyl-Glutamic Acid
N6-Methyladenosine
8-Hydroxy-Deoxyguanosine
(R,S)-Norlaudanosoline/(S)-Norlaudanosoline
Ophthalmic Acid
Glutaminyl-Phenylalanine
Gamma-Glutamylphenylalanine
Hydroxyprolyl-Tyrosine
1-Methylguanosine
Dihydropteroic Acid
Cysteinyldopa
Dopamine 4-O-glucuronide
3',5'-Cyclic GMP
S-Adenosylmethioninamine
Cmp-2-Aminoethylphosphonate
5,10-Methenyltetrahydrofolic Acid
CDP-ribitol
CDP-glucose
Glutathione Disulfide
Alpha-Aminopropiononitrile
Hydroxylaminobenzene
3-Cyano-Alanine
4-Aminocatechol
Aminohydroquinone
4-Chloroaniline
4-Fluorocatechol
Gamma-Amino-Gamma-Cyanobutanoic Acid
Beta-Ethynylserine
3-Chlorocatechol
(2R,3R)-3-Methylornithine
(S)-4-Hydroxymandelonitrile/(R)-4-Hydroxymandelonitrile
(E)-4-Hydroxyphenylacetaldehyde Oxime
O-Hydroxylaminobenzoic Acid
3-Amino-4-Hydroxybenzoic Acid
4-Nitrocatechol
3-Hydroxy-Cis,Cis-Muconic Acid
2-Hydroxymuconic Acid
4-Methylene-Glutamine
N-Methyl-L-glutamic acid
4-Formylsalicylic acid
4-Hydroxyphenylglyoxylic Acid
L-4-Hydroxyphenylglycine
(S)-4-Hydroxymandelic Acid
(2S,5S)-Trans-Carboxymethylproline
4-Hydroxy-4-Methylglutamic Acid
1-Amino-1-deoxy-scyllo-inositol
4-Chloro-L-lysine
N-Hydroxy-L-Phenylalanine
3-O-Methylgallic Acid
1-Hydroxy-2-naphthoic acid
Tabtoxinine-Beta-Lactam
Meso-2,6-Diaminoheptanedioic Acid
3-Amino-4,7-Dihydroxycoumarin
3-Hydroxyhippuric Acid
Gamma-Glutamyl-Beta-Aminopropiononitrile
5-Carboxyvanillic Acid
N,N-Dihydroxy-L-Tyrosine
Tabtoxin Biosynthesis Intermediate 3
Gamma-Glutamyltyramine
Tabtoxin biosynthesis intermediate 2
Dtdp-3-Amino-3,6-Dideoxy-D-Glucose/Dtdp-3-Amino-3,6-Dideoxy-Alpha-D-Galactopyranose
Dtdp-4-Amino-4,6-Dideoxy-5-C-Methyl-D-Allose
2-Pyrazoline
4-Hydroxystyrene
O-Aminobenzaldehyde
Salicyl Alcohol
1H-Indole-3-methanamine
4-Hydroxycinnamyl aldehyde
2-(Methylamino)benzoic acid
2-Descarboxy-cyclo-dopa
Dopamine quinone
(R)-3,4-Dihydroxymandelonitrile
Coniferyl aldehyde
(R)-3-(4-Hydroxyphenyl)Lactate
Lathyrine
Dihydroconiferyl Alcohol
6-Hydroxymellein
5-Hydroxyconiferaldehyde
Coniferyl Alcohol 9-Methyl Ester
3-Hydroxy-5-Methoxybiphenyl
7-Hydroxy-2-Oxindole-3-Acetate
Fraxetin
Sinapoyl aldehyde
(E)-6'-Hydroxyferulate/(Z)-6'-Hydroxyferulate
5-Hydroxyferulic acid methyl ester
Sinapyl alcohol
Phlormethylbutanophenone
Noraucuparin
4-Hydroxy-L-tryptophan
Coniferyl acetic acid
Bis-Noryangonin
2,4,6-Trihydroxybenzophenone
Chanoclavine-I
Salicyl-6-Hydroxy-2-Cyclohexene-On-Oyl
Hypoglycin B
Noroxopluviine
1,6,7,8-Tetrahydroxy-2-Methylanthraquinone
Fisetinidol-4beta-ol
Homoeriodictyol
(+)-Gallocatechin
11,20-Dihydroxyferruginol
Hyperxanthone E
(-)-Thujaplicatin
12-Hydroxydihydrochelirubine
(-)-4'-Demethyl-Epipodophyllotoxin
Petunidin 3-O-glucoside
Eupatolitin 3-Glucoside
Malonylgenistin
Cyclo-Dopa Glucuronosyl Glucoside
3,6,7,4'-Tetramethylquercetagetin 3'-O-beta-D-Glucoside
Pelargonidin 3-O-(6"-O-Malyl-beta-D-Glucoside)
Delphinidin 3-O-(6''-O-malonyl)-beta-D-glucoside
Cyanidin 3-O-beta-D-sambubioside
Fumiquinazoline F-indoline-2',3'-diol
Mequinol
4-Hydroxy-2H-pyran-3-carboxaldehyde
L-2-Amino-5-hydroxypentanoic acid
2'-Hydroxyacetophenone
2-Hydroxy-4-methylbenzaldehyde
(2R,3R,4R)-2-Amino-4-hydroxy-3-methylpentanoic acid
(E)-3-(2-Hydroxyphenyl)-2-propenal
2'-Hydroxy-5'-methylacetophenone
Methyl 2-aminobenzoic acid
Calystegine A6
S-(2-carboxypropyl)-Cysteamine
Ethyl salicylic acid
2',4',6'-Trihydroxyacetophenone
1-(2,4-Dihydroxyphenyl)-1-butanone
Propylparaben
4-Hydroxy-2,6,6-trimethyl-3-oxo-1,4-cyclohexadiene-1-carboxaldehyde
2-Amino-4-[(2-hydroxy-1-oxopropyl)amino]butanoic acid
(R)-Shinanolone
Dehydrozingerone
(-)-trans-3,4-Dihydro-4,8-dihydroxy-3-methyl-1H-2-benzopyran-1-one
2,5-Dimethoxy-4-(2-propenyl)phenol
Cassiachromone
Xenognosin A
Litcubinine
Litcubine
Oxyisocyclointegrin
Dimethyl (1R*,2S*,3S*)-2-carboxy-3-(3,4-dihydroxyphenyl)-2,3-dihydro-5,6-dihydroxy-1H-indene-1-acetic acid
N5-Acetyl-Ornithine
N2-Acetyl-L-Hydroxylysine
N-Acetyl-3-Methoxytyramine
N2-Acetyl-5'-Hydroxykynurenamine
N3-Acetyl-5'-Hydroxykynurenamine
N3-Acetyl-3'-Hydroxykynurenamine
N-Acetyl-L-Normetanephrine
5,6-Dihydroxyindole 5-O-sulfate
N-Acetyl-N-Methylserotonin
N-Acetyl-3,4-Dihydroxy-L-phenylalanine
N-Acetyl-Formyl-5-hydroxykynurenamine
N-Acetyl-6-Carboxy-5,6,7,8-Tetrahydropterin
N6-Acetyl-(Beta-Alanyl)-L-Lysine
N-Acetyl-4-(2-Amino-3-hydroxyphenyl)-2,4-dioxobutanoic acid
N2'-Acetyl-3'-Hydroxy-L-kynurenine
N-Acetyl-6-Pyruvoyltetrahydropterin
N-Acetyl-Tetrahydrobiopterin
N-Acetyl-Pyridoxamine Phosphate
3,4-Dihydroxyphenylacetaldehyde 4-O-glucuronide
3,4-Dihydroxyphenylethyleneglycol 3-O-Glucuronide
L-Adrenaline 3-O-glucuronide
N-Acetyl-1-(5'-Phosphoribosyl)-5-amino-4-imidazolecarboxamide
N3-Acetyl-S-Adenosylmethioninamine
N-Acetyl-Dihydrofolic Acid
Carbonic acid
Aminoacrylic acid
Oxamic acid
Methoxyacetic acid
2-Methyl-3-oxopropanoic acid
2-Oxobutanoic acid
Pyruvatoxime
Pyrrole-2-carboxylic acid
1-Pyrroline-2-carboxylic acid
2-Hydroxy-2,4-pentadienoic acid
A,b-Dihydroxyisobutyric acid
Delta1-Piperideine-2-carboxylic acid
Glutaconic acid
Erythronic acid
3-Pyridylacetic acid
Methylitaconic acid
3-Hydroxyadipic acid 3,6-lactone
3-Hydroxyisoheptanoic acid
Cinnamic acid
2-Deoxyribonic acid
3-Methylphenylacetic acid
Imidazole pyruvic acid
m-Chlorobenzoic acid
3-Methylcrotonylglycine
Succinylacetone
2-Isopropylmaleic acid
trans-4-Hydroxycyclohexylacetic acid
7-Hydroxyoctanoic acid
2-Indolecarboxylic acid
4-(3-Pyridyl)-3-butenoic acid
Benzoquinoneacetic acid
L-2,3-Dihydrodipicolinic acid
N-Carbamoyl-L-aspartic acid
4-Pyridoxic acid
3-Oxodecanoic acid
2-Hydroxydecanoic acid
2-Methylhippuric acid
1,4-Dihydroxy-6-naphthoic acid
2-Formaminobenzoylacetic acid
3-Methoxytyrosine
Traumatin
3-Methylindolepyruvic acid
2-Hydroxydecanedioic acid
Monobutylphthalic acid
2-Benzylmalic acid
3-Benzylmalic acid
4-Amino-4-deoxychorismic acid
Isochorismic acid
Prolyl-Leucine
N-Formyltryptophan
Farnesoic acid
Salsoline-1-carboxylic acid
gamma-Glutamyl-Leucine
3-Deoxy-D-glycero-D-galacto-2-nonulosonic acid
Margaric acid
Monoethylhexyl phthalic acid
N-Ribosylhistidine
9-OxoODE
Retinoic acid
9-cis-Retinoic acid
Icosadienoic acid
13(S)-HPOT
(7S,8S)-DiHODE
9,10-12,13-Diepoxyoctadecanoic acid
all-trans-4-Oxoretinoic acid
all-trans-18-Hydroxyretinoic acid
Leukotriene A4
5,6-EET
9,12,13-TriHOME
9,10,13-TriHOME
9,10-Dihydroxy-12,13-epoxyoctadecanoic acid
Leukotriene B4
Stearoylglycine
20-OH-Leukotriene B4
S-Glutathionyl-L-cysteine
Protoporphyrin
L-Urobilin
Hematoporphyrin IX
Cyclopropanecarboxylic acid
cis-Acetylacrylic acid
Adipate semialdehyde
4-Hydroxycyclohexylcarboxylic acid
3-Oxoglutaric acid
3-Methylmalic acid
N,N-Dihydroxy-L-valine
1,2-Dihydroxy-6-methylcyclohexa-3,5-dienecarboxylic acid
2,3,4,5-Tetrahydrodipicolinic acid
2-Naphthoic acid
2-Fluorocyclohexadiene-cis,cis-1,2-diol-1-carboxylic acid
5,6,7,8-Tetrahydro-2-naphthoic acid
(3R)-3-Isopropenyl-6-oxoheptanoic acid
cis-2-Carboxycyclohexyl-acetic acid
(3R)-6-Hydroxy-3-isopropenyl-heptanoic acid
2-Hydroxychromene-2-carboxylic acid
1,2-Dihydroxy-8-carboxynaphthalene
2-Hydroxy-3-methylbenzalpyruvic acid
2-Hydroxy-8-methylchromene-2-carboxylic acid
Benzylsuccinic acid
2-Naphtylmethylsuccinic acid
5-Methyl-5,6,7,8-tetrahydromethanopterin
3-(Furan-2-yl)propanoic acid
Hypoglycin A
Phenylpropiolic acid
alpha-Methyl-cinnamic acid
Pseudoecgonine
2-Hydroxycaffeate
(Z)-6'-Hydroxyferulate
Betalamic acid
3-Oxododecanoic acid
16-Oxopalmitic acid
Petroselinic Acid
cis-9,10-Epoxystearic acid
syn-Stemoden-19-oic acid
Octadec-9-ene-1,18-dioic-acid
9,10-Dihydroxystearic acid
Carnosic acid
9,10,18-Trihydroxystearic acid
Celosianin II
4-Carboxypyrazole
Aspirin
3-(3-Hydroxyphenyl)-2-methylpropionic acid
3-(3-Hydroxyphenyl)-2-methyllactic acid
beta-(2-Methoxyphenoxy)-lactic acid
1-Hydroxyibuprofen
3-(4-Hydroxy-3-methoxyphenyl)-2-methyllactic acid
Carboxy-ibuprofen
Pentalenolactone D
2-Mercaptopropanoic acid
Methylene-2-pyrrolidinecarboxylic acid
(+)-threo-2-Amino-3,4-dihydroxybutanoic acid
L-2-Amino-3-methylenehexanoic acid
cis-4-Octenedioic acid
2-Octenedioic acid
3-Hydroxynonanoic acid
trans-2-Hexyl-1-cyclopropaneacetic acid
5-(3E-Pentenyl)tetrahydro-2-oxo-3-furancarboxylic acid
(S)-9-Hydroxy-10-undecenoic acid
(2-Naphthalenyloxy)acetic acid
(Z)-3-Oxo-2-(2-pentenyl)-1-cyclopenteneacetic acid
(R)-3-Hydroxydodecanoic acid
Pentadecylic acid
Nigellicine
Glutaminyl-Methionine sulfoxide
Porric acid A
Mead acid
Diplodiatoxin
Vulgaxanthin II
Chlorogenoquinone
Dihydroxymalonic acid
N-Acetyl-(S)-2-Aminobutanoic acid
N-Acetyl-2-Aminomuconate semialdehyde
N-Acetyl-gamma-L-Glutamyl-L-cysteine
Isomer 1 of Imidazoleacetic Acid
Isomer 1 of DL-Benzylsuccinic acid
Isomer 2 of 3,3-Dimethylglutaric acid
Isomer 2 of 3-Fluoro-cis,cis-muconic acid
Isomer 2 of Hexadecanedioic acid
Isomer 1 of 13(S)-HPOT
Isomer 1 of Octadec-9-ene-1,18-dioic-acid
Isomer 1 of 4-Carboxypyrazole
Isomer 1 of 2-Aminobutyric acid
Isomer 1 of 8-Aminooctanoic acid
Isomer 4 of 2-Benzylmalic acid
Isomer 1 of 3-Hydroxybutanoic acid
Isomer 3 of L-Norvaline
Isomer 1 of 18-Oxooleic acid
Isomer 2 of 4-Carboxypyrazole
Isomer 1 of 2-Naphthoic acid
Isomer 1 of 3,3-Dimethylglutaric acid
Isomer 1 of 3-Fluoro-cis,cis-muconic acid
Isomer 1 of Carboxy-ibuprofen
Isomer 1 of Acrylic Acid
Isomer 1 of all-trans-4-Oxoretinoic acid
Isomer 2 of 3-Oxododecanoic acid
Isomer 3 of 2-Benzylmalic acid
Isomer 1 of 5(S)-HETE
Isomer 1 of Etherolenic acid
Isomer 1 of Pisiferic acid
Isomer 1 of N-Acetyl-Proline
Isomer 1 of 1-Pyrroline-2-carboxylic acid
Isomer 1 of Benzylsuccinic acid
Isomer 1 of Aspirin
Isomer 1 of 5,6-EET
Isomer 1 of Carbapenem biosynthesis intermediate 6
Isomer 1 of Aminoacrylic acid
Isomer 1 of 3-Oxododecanoic acid
Isomer 1 of 3-(4-Hydroxy-3-methoxyphenyl)-2-methyllactic acid
Isomer 1 of 6-Hydroxynicotinic acid
Isomer 3 of Hexadecanedioic acid
Isomer 1 of 13(S)-HODE
Isomer 3 of Hypoglycin A
Isomer 1 of Acetylglycine
Isomer 1 of cis-2-Carboxycyclohexyl-acetic acid
Isomer 1 of 3-(3-Hydroxyphenyl)-2-methylpropionic acid
Isomer 1 of cis-4-Octenedioic acid
Isomer 1 of Pyruvic acid
Isomer 1 of Glycolic Acid
Isomer 1 of S-Allyl-L-cysteine
Isomer 1 of 1-Carboxyvinyl carboxyphosphonate
Isomer 1 of (R)-3-Hydroxydodecanoic acid
Isomer 2 of 5-Dodecenoic acid
Isomer 1 of N-Acetyl-2-Aminomuconate semialdehyde
Isomer 1 of 2-Methoxybenzoic acid
Isomer 1 of Phenylacetic Acid
Isomer 1 of 2-Oxo-6-methylthiohexanoic acid
Isomer 1 of Phenylacetylglycine
Isomer 1 of 3-Methoxypropanoic acid
Isomer 1 of 2-Hydroxydecanedioic acid
Isomer 1 of L-Norvaline
Isomer 2 of 2-Methoxybenzoic acid
Isomer 2 of Norvaline
Isomer 2 of Ureidoacrylic acid
Isomer 1 of Acetic Acid
Isomer 2 of Imidazoleacetic Acid
Isomer 1 of Prolyl-Leucine
Isomer 2 of (S)-9-Hydroxy-10-undecenoic acid
Isomer 1 of 2-Methylpent-4-enoic acid
Isomer 2 of Acetic Acid
Isomer 3 of 2-Methoxybenzoic acid
Isomer 1 of N-Acetyl-(S)-2-Aminobutanoic acid
Isomer 1 of Tetradecanedioic acid
Isomer 2 of Traumatin
Isomer 1 of Imidazole pyruvic acid
Isomer 2 of Acrylic Acid
Isomer 1 of 5-Dodecenoic acid
Isomer 1 of 17-Hydroxylinolenic acid
Isomer 1 of 8-Methyl-6-nonenoic acid
Isomer 1 of Indole-3-Carboxylic Acid
Isomer 2 of Hypoglycin A
Isomer 2 of cis-4-Octenedioic acid
Isomer 2 of Aminoacrylic acid
Isomer 1 of Methylitaconic acid
Isomer 2 of 9,10-Dihydroxystearic acid
Isomer 1 of 3-Methylcrotonic Acid
Isomer 1 of trans-2-Hexyl-1-cyclopropaneacetic acid
Isomer 1 of Methylmalonic Acid
Isomer 2 of 2-Benzylmalic acid
Isomer 2 of Dehydroalanine
Isomer 1 of Glyceric Acid
Isomer 1 of 3-(3-Hydroxyphenyl)-2-methyllactic acid
Isomer 1 of (S)-9-Hydroxy-10-undecenoic acid
Isomer 2 of 3-Hydroxybutanoic acid
Isomer 1 of Proline
Isomer 1 of 9,10-12,13-Diepoxyoctadecanoic acid
Isomer 1 of Imidazolepropionic Acid
Isomer 1 of 9,10,13-TriHOME
Isomer 1 of Hypoglycin A
Isomer 1 of (Z)-3-Oxo-2-(2-pentenyl)-1-cyclopenteneacetic acid
Isomer 2 of 1-Pyrroline-2-carboxylic acid
Isomer 2 of Glyceric Acid
Isomer 1 of Dehydroalanine
Isomer 1 of Ureidoacrylic acid
Isomer 1 of 3-(Furan-2-yl)propanoic acid
Isomer 1 of 5-(3E-Pentenyl)tetrahydro-2-oxo-3-furancarboxylic acid
Isomer 1 of 20-HETE
Isomer 1 of Succinylacetone
Isomer 1 of Adipate semialdehyde
Isomer 1 of 1-Aminocyclopropane-1-carboxylic acid
Isomer 1 of Delta1-Piperideine-2-carboxylic acid
Isomer 1 of 3-Oxodecanoic acid
Isomer 1 of 2-Hydroxy-3-methylbenzalpyruvic acid
Isomer 1 of N,N-Dihydroxy-L-valine
Isomer 1 of 3-Hydroxyisoheptanoic acid
Isomer 1 of Hexadecanedioic acid
Isomer 1 of Traumatic Acid
Isomer 2 of Tetradecanedioic acid
Isomer 1 of Traumatin
Isomer 2 of 5,6-EET
Isomer 3 of Traumatin
Isomer 1 of 2-Benzylmalic acid
Isomer 1 of 9,10-Dihydroxystearic acid
Iminoglycine
Dehydroalanine
Pyruvic Acid
3-Oxopropanoic acid
Isobutyric Acid
L-3-Aminoisobutanoic acid/(R)-3-Amino-2-methylpropanoic acid
4-Hydroxybutanoic acid
1-Pyrroline-5-Carboxylic Acid
5-Oxopentanoic acid
4-Methylaminobutyric acid
3-Mercaptolactic Acid
(S)-2,3,4,5-Tetrahydropyridine-2-Carboxylic Acid
1-Pyrroline-3-Hydroxy-5-Carboxylic Acid
1-Pyrroline-4-Hydroxy-2-Carboxylic Acid
2,5-Dioxopentanoic acid
4,5-Dioxopentanoic acid
Ureidoacrylic Acid
N-Acetyl-L-Alanine
Propionylglycine
Norleucine
2-Acetolactic Acid
3-Hydroxy-3-Methyl-2-Oxobutanoic Acid
4-Hydroxy-2-oxopentanoic acid
2-(Hydroxymethyl)-4-oxobutanoic acid
(S)-2-Acetolactic acid
2,3-Dihydroxy-3-methylbutanoic acid/(R)-2,3-Dihydroxy-3-methylbutanoic acid
2,3-Dihydroxy-3-Methylbutanoic Acid
4-Hydroxy-L-threonine
6-Oxo-1,4,5,6-Tetrahydronicotinic Acid
4-Imidazolone-5-acetic acid
Ectoine
Vinylacetylglycine
2,3-Dimethylmaleic acid
N-Nitrosoproline
Ketoglutarate
Isobutyrylglycine
(R)-4-Dehydropantoic acid
N-Methyl Aspartic Acid
Dihydroxyfumaric Acid
4-Methylthio-2-Oxobutanoic Acid
D-erythro-3-Methylmalic acid
(R/S)-2-Methylmalic Acid
2,6-Dihydroxynicotinic acid
(4R,5R)-4,5-Dihydroxycyclohexa-1(6),2-Diene-1-Carboxylic Acid
Imidazole lactic acid
N-Acetyl-Valine
2-Formylglutaric acid
N(alpha)-Acetyl-L-2,4-diaminobutyric acid
4-Hydroxy-2-Oxoglutaric Acid
(4R)-4-Hydroxy-2-oxoglutaric acid
(R)-2-Ethylmalic Acid
3-Ethylmalic Acid
(R)-3,3-Dimethylmalic Acid
trans-2-Hydroxycinnamic acid
Xylonic Acid
4-Chlorophenylacetic Acid
5-Ureido-4-imidazole carboxylic acid
8-Methyl-6-Nonenoic Acid
3-Dehydroshikimic Acid
(2S)-2-Isopropyl-3-Oxosuccinic Acid
Ne,Ne dimethyllysine
N-AcetyAspartic Acid
2-Hydroxy-3-Oxoadipic Acid
2-Propylmalic Acid
N-Formylmethionine
2-Dehydro-3-deoxy-galactonic acid/2-Dehydro-3-deoxy-D-gluconic acid
2-Oxo-4-Phenylbutyric Acid
3-Succinoylpyridine
Fuconic Acid
cis-3-(3-Carboxyethenyl)-3,5-cyclohexadiene-1,2-diol
3-Hydroxy-4-hydroxymethyl-2-methylpyridine-5-carboxylic acid
Cis-3-(Carboxy-Ethyl)-3,5-Cyclo-Hexadiene-1,2-Diol
Maleylpyruvic acid/3-Fumarylpyruvic acid
Glutaryl-Glycine
2,4-Dihydroxyhept-2-Enedioic Acid
(R)-3-((R)-3-Hydroxybutanoyloxy)butanoic acid
Isocitric Acid
5-Dehydro-L-gluconic acid
6-Hydroxy-3-succinoylpyridine
1-Carboxyvinyl Carboxyphosphonate
Gulonic acid/Galactonic acid/D-Altronic acid/D-Gluconic acid/D-Mannonic acid/
4-Maleylacetoacetic acid/4-Fumarylacetoacetic acid
2-Hydroxy-5-carboxymethylmuconate semialdehyde
Fumarylacetoacetic Acid/4-Maleylacetoacetate
5-Hydroxy-2-oxo-4-ureido-2,5-dihydro-1H-imidazole-5-carboxylic acid
3-Oxalomalic Acid
(2S,3R)-3-Hydroxybutane-1,2,3-Tricarboxylic Acid
3-Phosphinomethylmalic acid
5-(2'-Formylethyl)-4,6-Dihydroxypicolinic Acid
12-Oxo-9(Z)-Dodecenoic Acid
Gamma-Glutamylalanine
Lysopine
2-Succinylbenzoic Acid
3-Hydroxykynurenine
Chorismic Acid
Prephenic Acid
Porphobilinogen
L-Arogenic Acid
(R)-4-Phosphopantoic Acid
Serine-Phosphoethanolamine
Leucyl-Proline
Leucyl-Valine
N-Succinyl-L-glutamate 5-semialdehyde
Suberylglycine
Hydroxyprolyl-Cysteine
Formylkynurenine
(1R,6R)-6-Hydroxy-2-Succinylcyclohexa-2,4-Diene-1-Carboxylic Acid
Homocarnosine
Hydroxyprolyl-Leucine
N-Succinyl-L-glutamic acid
Tyrosyl-Alanine
2-(3-Carboxy-3-Aminopropyl)-L-Histidine
Palmitic Acid
Hydroxyprolyl-Glutamic acid
L-alpha-glutamyl-L-hydroxyproline
Glutaminyl-Aspartic Acid/Gamma-Glutamylasparagine
Hydroxyprolyl-Methionine
Methionyl-Hydroxyproline
Heptadecatrienoic Acid
L-Homocystine
2-O-(Alpha-Mannosyl)-Glyceric Acid
D-Lombricine
Histidinyl-Aspartate
15-Methylpalmitic Acid
N2-Succinyl-L-arginine
Norophthalmic Acid
Phenylalanyl-Isoleucine
Crepenynic acid
Phenylalanyl-Aspartate
Tyrosyl-Valine
9-cis,11-trans-Octadecadienoic acid
4-Hydroxyphenylacetylglutamic Acid
Arginyl-Hydroxyproline
N-(L-Arginino)Succinic Acid
10-OPDA
(9Z,15Z)-(13S)-12,13-Epoxyoctadeca-9,11,15-trienoic acid
12-Opda
Etherolenic Acid
9,10-EOT
Colnelenic Acid
13-OxoODE
9(S)-Hot
8-[(1R,2R)-3-Oxo-2-{(Z)-pent-2-enyl}cyclopentyl]octanoic acid
13(S)-HOT
2(R)-Hot
17-Hydroxylinolenic Acid
Tyrosyl-Aspartic Acid
9(S)-HODE
9(10)-EpOME
13(S)-HODE
(5Z,8Z,11Z,14Z,17Z)-Icosapentaenoic acid
Nopaline
Arachidonic Acid
Icosatrienoic acid
9(S)-HPOT
2(R)-Hpot
12,13-Epoxy-9-hydroxy-10-octadecenoic acid
9,10-Epoxy-13-hydroxy-11-octadecenoic acid
8(R)-HPODE
(9Z,12Z)-(11S)-11-Hydroperoxyoctadeca-9,12-dienoic acid
5S,8R-DiHODE
(8E,10R,12Z)-10-Hydroperoxy-8,12-octadecadienoic acid
9,10-DHOME
12,13-DHOME
15-Deoxy-Delta12,14-PGJ2
Histidinyl-Tyrosine
12-OxoETE
5-OxoETE
15-OxoETE
12(R/S)-HETE
11(R)-HETE
20-HETE
19(S)-HETE
11,12-EET
14,15-EET
5(S)-HETE
2,3-Dinor-8-iso prostaglandin F2alpha
2,3-Dinor-8-iso prostaglandin F1alpha
(4Z,7Z,10Z,13Z,16Z,19Z)-Docosahexaenoic Acid
(7Z,10Z,13Z,16Z,19Z)-Docosapentaenoic Acid
S-(Hercyn-2-yl)-L-cysteine S-oxide
5,6-Epoxytetraene
Prostaglandin J2
12-Keto-leukotriene B4
Prostaglandin A2
Prostaglandin C2
Prostaglandin B2
Aspartylglycosamine
12(R/S)-HPETE/11(R)-HPETE
Hepoxilin B3
9(S)-HPETE
15H-11,12-EETA
11H-14,15-EETA
8,9-DHET
Lipoxin B4
Lipoxin A4
Thromboxane A2
Prostaglandin I2
Prostaglandin H2
Dityrosine
20-COOH-Leukotriene B4
6-Keto-prostaglandin E1
Digalacturonic Acid
3beta-Hydroxy-delta5-cholenic acid
N2-Citryl-N6-acetyl-N6-hydroxy-L-lysine
5beta-Cholanic acid-3, 6-dione
5-Beta-Cholanic Acid-3, 7-Dione
Leukotriene E4
Dihydrofolic acid
20-Hydroxyleukotriene E4
5,10-Methylenetetrahydrofolic Acid
5-Methyltetrahydrofolic Acid
5-Formiminotetrahydrofolic Acid
Chenodeoxycholic acid-3-sulfate
Cholic Acid-3-Sulfate
Leukotriene D4
Glycoursodeoxycholic acid-3-sulfate
Pyropheophorbide A
Aerobactin
Leukotriene F4
Biliverdin-IX-delta
15,16-Dihydrobiliverdin
(3Z)-Phytochromobilin
(3Z)-Phycoerythrobilin
D-Urobilin
D-Urobilinogen
Pheophorbide A
Leukotriene C4
Primary fluorescent chlorophyll catabolite
Trypanothione Disulfide
3-Isopropyl-3-butenoic acid
M-Methylbenzoic Acid
Cis-4-Carboxymethylenebut-2-En-4-Olide/Trans-4-Carboxymethylenebut-2-En-4-Olide
Cis,Cis-4-Hydroxymuconic Semialdehyde
Mandelic Acid
(5R)-Carbapen-2-Em-3-Carboxylic Acid
(3S,5S)-Carbapenam-3-Carboxylic Acid
4-Chlorobenzoic Acid
(1R,6S)-1,6-Dihydroxycyclohexa-2,4-Diene-1-Carboxylic Acid
(2S,3S)-2,3-Dihydro-2,3-Dihydroxybenzoic Acid
3-Fluoro-Cis,Cis-Muconic Acid
2-Fluoro-Cis,Cis-Muconic Acid
3-Oxoadipic Acid
N,N-Dihydroxy-L-Isoleucine
Myrtenic acid
Carbapenem Biosynthesis Intermediate 6
cis-2-Methyl-5-isopropylhexa-2,5-dienoic acid/trans-2-Methyl-5-isopropylhexa-2,5-dienoic acid
Geranic Acid
Cis-1,2-Dihydroxy-4-Methylcyclohexa-3,5-Diene-1-Carboxylic Acid
Citronellic Acid
6-Fluorocyclohexadiene-Cis,Cis-1,2-Diol-1-Carboxylic Acid
2-Methyl-3-Oxoadipic Acid
2-Chloro-Cis,Cis-Muconic Acid
3-Chloro-Cis,Cis-Muconic Acid
(3S)-3-Isopropenyl-6-oxoheptanoic acid/(3R)-3-Isopropenyl-6-oxoheptanoic acid
4-Carboxy-2-Hydroxymuconate Semialdehyde
2-Hydroxy-2-Hydropyrone-4,6-Dicarboxylic Acid
(5S)-6-Hydroxy-5-isopropenyl-2-methylhexanoic acid/(5R)-6-Hydroxy-5-isopropenyl-2-methylhexanoic acid
(3S)-6-Hydroxy-3-isopropenyl-heptanoic acid/(3R)-6-Hydroxy-3-isopropenyl-heptanoic acid
(2S,4S)-4-Hydroxy-2,3,4,5-Tetrahydrodipicolinic Acid
2-Amino-6-Oxoheptanedioic Acid
Tabtoxin Biosynthesis Intermediate 4
Homoisocitric Acid
(5S)-3-(2-Aminoethylsulfanyl)-7-Oxo-1-Azabicyclo[3.2.0]Heptane-2-Carboxylic Acid
3-Dimethylallyl-4-Hydroxymandelic Acid
3-Dimethylallyl-4-Hydroxyphenylpyruvic Acid
7-Mercaptoheptanoylthreonine
Tabtoxin Biosynthesis Intermediate 6
N-Succinyl-2-L-Amino-6-Oxoheptanedioic Acid
N-Succinyl-Ll-2,6-Diaminoheptanedioic Acid
N5-Citryl-D-ornithine
4-[2-(5-Carboxy-2-Hydroxy-3-Methoxyphenyl)-2-Oxoethylidene]-2-Hydroxy-2-Pentenedioic Acid
Nocardicin A/Isonocardicin A
2-Iminopropanoate
Homomethionine
3-(2-Methylphenyl)propanoic acid
2-Oxo-6-methylthiohexanoic acid
O-Ureidohomoserine
2,4-Dihydroxycinnamate
Ecgonine/Pseudoecgonine
1-Naphthaleneacetic acid
7-Deoxyloganetic acid
2,4-Dihydroxy-6-pentylbenzoic acid
Germacrene A acid
3-(5'-Methylthio)pentylmalic acid
(-)-Abscisic Acid
Xanthoxic acid
4-(3-Methylbut-2-enyl)-L-tryptophan
16-Hydroxypalmitic acid
2-(7'-Methylthio)heptylmalic acid
18-Oxooleic acid
18-Hydroxyoleic acid
Kaur-16-en-18-oic acid
Lupinic acid
9,10-Epoxy-18-hydroxystearic acid
Pisiferic acid
ent-7alpha-Hydroxykaur-16-en-19-oic acid
Crocetin
Gibberellin A51
Gibberellin A20
Gibberellin A53 aldehyde
6beta,7beta-Dihydroxykaurenoic acid
Sinapoyl malic acid
Gibberellin A29
Gibberellin A15 open lactone
22-Oxodocosanoic acid
Gibberellin A44 diacid
Geniposidic acid
11-Deoxoglycyrrhetinate
beta-D-Glucosyl crocetin
71-Hydroxychlorophyllide A
beta-D-Gentiobiosyl crocetin
L-Propargylglycine
3-[(4R)-4-Hydroxycyclohexa-1,5-dien-1-yl]-2-oxopropanoic acid
3-[(1E,4R)-4-Hydroxycyclohex-2-en-1-ylidene]-2-oxopropanoic acid
L-Anticapsin
3-{[(2E)-4-Amino-4-oxobut-2-enoyl]amino}-L-alanine
1-Deoxy-11-oxopentalenic acid
1-Deoxy-11beta-hydroxypentalenic acid
Pentalenic acid
Gamma-Glutamyl-(3R)-Beta-Ethynylserine
Monacolin J acid
Cis-4-Decenoic Acid
5-Tetradecenoic Acid
Pyridosine
N-Acetyl-5-Amino-4-imidazole carboxylic acid
N-Acetyl-Pipecolic Acid
N-Acetyl-Anthranilic acid
N-Acetyl-2-Oxo-4-hydroxy-5-aminovaleric acid
N-Acetyl-L-2-Aminoadipic acid
N-Acetyl-L-Dopachrome
N-Acetyl-Porphobilinogen
2-Carboxy-2,3-dihydrO-5,6-dihydroxyindole 5-O-sulfate/2-Carboxy-2,3-dihydrO-5,6-dihydroxyindole 6-O-sulfate
2-Carboxy-2,3-dihydrO-5,6-dihydroxyindole 6-O-sulfate/2-Carboxy-2,3-dihydrO-5,6-dihydroxyindole 5-O-sulfate
N-Acetyl-L-Formylkynurenine
N-Acetyl-Homocarnosine
N-Acetyl-Linatine
3-Hydroxyanthranilate O-glucuronide
N-Acetyl-Ophthalmic Acid
N-Acetyl-N-(L-Arginino)Succinic Acid
N-Acetyl-Dihydropteroic Acid
Formyl-5-hydroxykynurenamine O-glucuronide
3-Hydroxy-kynurenine O-glucuronide
5-Hydroxy-N-formylkynurenine O-glucuronide
Capsaicin O-glucuronide
Menaquinol O-glucuronide_1
Menaquinol O-glucuronide_2
N-Acetyl-5-Methyltetrahydrofolic Acid
N-Acetyl-Folinic Acid
N-Acetyl-10-Formyltetrahydrofolic Acid
N-Acetyl-Leukotriene D4
Cholesterol 3-O-glucuronide
N-Acetyl-Thf-L-Glutamic Acid
N-Acetyl-Leukotriene C4
Glycolaldehyde
Oxolan-3-one
2-Oxovaleric acid
4-Hydroxyphenylacetaldehyde
3,6-Nonadienal
2-Dehydro-3-deoxy-D-xylonic acid
alpha-Oxo-benzeneacetic acid
Indole-3-acetaldehyde
3,4-Dihydroxymandelaldehyde
Menadione
9-Oxononanoic acid
Heptadecatrienal
2-Amino-4-oxo-6-(1',2'-dioxoprolyl)-7,8-dihydroxypteridine
Molybdopterin precursor Z
Dihydrophloroglucinol
7-Oxoheptanoic acid
Pinocarvone
trans-2-Methyl-5-isopropylhexa-2,5-dienal
Valienone
2-Oxosuberic acid
3-Dimethylallyl-4-hydroxybenzaldehyde
1D-1-Guanidino-1-deoxy-3-dehydro-scyllo-inositol
3,4-Dihydroxybenzaldehyde
alpha-Fenchocamphorone
5-Oxooctanal
4-Hydroxybenzalacetone
(6E)-8-Oxogeraniol
Phlorisobutanophenone
Phlorisovalerophenone
Abscisic aldehyde
(+)-Heliannuol K
1-(4-Hydroxyphenyl)-1-decene-3,5-dione
A [Glycerolipid]-alpha-Eleostearate
[6]-Gingerol
2-n-Propyl-4-oxopentanoic acid
3,4-Dihydroxyphenylacetone
4-hydroxy ketorolac
Haloperidol 1,2,3,6-tetrahydropyridine
2,4-Pentadienal
3-Methyl-2-cyclopenten-1-one
Glutaral
3-(Methylthio)propanal
5-Methyl-3-hexen-2-one
5-Methyl-5-hexen-2-one
Ethyl pyruvate
Diacetone alcohol
4-Hydroxy-2-oxobutanoic acid
2-Acetylpyrazine
2,3-Dimethyl-2-cyclohexen-1-one
2-Methyl-3-heptanone
2-[(Methylthio)methyl]-2-butenal
2-Methoxy-1,4-benzoquinone
1-(2-Furyl)butan-3-one
2,6-Dimethyl-5-heptenal
2,2,6-Trimethylcyclohexanone
2,3-Octanedione
Enol-3,5,5-Trimethyl-1,2-cyclohexanedione
2,5-Dimethyl-4-ethoxy-3(2H)-furanone
Ethyl 3-oxohexanoic acid
Ethyl vanillin
Rotundifolone
(+)-6-Hydroxy-2,6-dimethyl-7-octen-4-one
6-Phenyl-3-hexen-2-one
Jasmolone
11,12,13-Trinor-1(10)-spirovetivene-2,7-dione
Zingerone
6-Acetyl-2,2-dimethyl-2H-1-benzopyran
5-(2-Furanyl)-1,2,3,4,5,6-hexahydro-7H-cyclopenta[b]pyridin-7-one
Eremopetasinorone A
Jasmine ketolactone
(R)-Pterosin B
Annuionone B
Acoramone
Annuionone A
(10S,11S)-Pterosin C
Cyperolone
Koeniginequinone A
Marasmen-3-one
Anhydromarasmone
Maclurin
Koeniginequinone B
Marasmone
3-Hydroxyphloretin
DHAP(8:0)
Hallacridone
Methylgingerol
Cepharadione B
4-(2-Amino-3-hydroxyphenyl)-2,4-dioxobutanoate O-sulfate
Isomer 1 of Glycolaldehyde
Isomer 1 of 5-(2-Furanyl)-1,2,3,4,5,6-hexahydro-7H-cyclopenta[b]pyridin-7-one
Isomer 1 of 4-Hydroxymethylsalicylaldehyde
Isomer 1 of 9-Oxononanoic acid
Isomer 2 of 9-Oxononanoic acid
Isomer 1 of Phlorisobutanophenone
Isomer 1 of 2-n-Propyl-4-oxopentanoic acid
Isomer 1 of 3-Hydroxyphloretin
Isomer 1 of Zingerone
Isomer 1 of 2-Dehydro-3-deoxy-D-xylonic acid
Isomer 1 of 12-Keto-leukotriene B4
Isomer 1 of Ethyl 2-methylacetoacetate
Isomer 1 of 8-[(1R,2R)-3-Oxo-2-{(Z)-pent-2-enyl}cyclopentyl]octanoic acid
Isomer 2 of Caffeic aldehyde
Isomer 1 of Caffeic aldehyde
Isomer 1 of 6-Phenyl-3-hexen-2-one
Isomer 1 of Ethyl vanillin
Isomer 1 of 3,4-Dihydroxymandelaldehyde
Isomer 1 of 2,4-Pentadienal
Isomer 1 of Jasmolone
Isomer 1 of Abscisic acid
Isomer 1 of Glutaral
Isomer 1 of alpha-Oxo-benzeneacetic acid
Isomer 1 of 7-Oxoheptanoic acid
Isomer 1 of Phlorisovalerophenone
Isomer 2 of Jasmolone
Isomer 1 of (10S,11S)-Pterosin C
2-Propynal
Acetone
3-Butynal
Malondialdehyde
3-Hydroxypropanal
(R/S)-Acetoin
Methyl isobutyl ketone
1,2-Benzoquinone
4-Heptanone
2-Methylacetoacetic acid
Methylacetoacetic acid
Levulinic acid
(S)-3-Methyl-2-oxopentanoic acid
3-Oxohexanoic acid
Ethyl acetoacetic acid
keratan sulfate II (core 2-linked), degradation product 1
Ribulose
3-Oxooctanoic acid
3D-3,5/4-Trihydroxycyclohexane-1,2-dione
2-Dehydro-3-deoxy-L-fuconic acid/2-Dehydro-3-deoxy-L-rhamnonic acid
2-Deoxy-scyllo-inosose
Deamino-alpha-keto-demethylphosphinothricin
L-Fuculose/L-Rhamnulose
2-Dehydro-3-deoxy-D-gluconic acid/2-Dehydro-3-deoxy-galactonic acid
1-Keto-D-chiro-inositol
3-Keto-b-D-galactose
5-Deoxy-D-glucuronic acid
2-Deoxy-5-keto-D-gluconic acid
3-(4-Hydroxyphenyl)pyruvic acid
3-Hydroxyphenylpyruvic acid
2-Dehydro gluconic acid/2-Keto-D-gluconic acid
Iduronic acid
Vanilpyruvic acid
gamma-Glutamyl-gamma-aminobutyraldehyde
2-trans,6-trans-Farnesal
Hexadecanal
Formyl-N-acetyl-5-methoxykynurenamine
11-cis-Retinal/9-cis-Retinal
Prostaglandin C1(1-)
3alpha,20alpha,21-Trihydroxy-5beta-pregnan-11-one
Cyclohexane-1,2-dione
2-Hydroxycyclohexan-1-one
2-Methylbenzaldehyde
2-Hydroxy-1,4-benzoquinone
2-Hydroxy-5-methylquinone
2-Hydroxymuconate semialdehyde
3-Hydroxy-5-oxohexanoic acid
4-Hydroxymethylsalicylaldehyde
Geranial
(Z)-2-Methyl-5-isopropylhexa-2,5-dienal/trans-2-Methyl-5-isopropylhexa-2,5-dienal
(R)-(+)-Citronellal), C11384 ((S)-(-)-Citronellal
1-Naphthaldehyde
4-Methyl-3-oxoadipic acid
2-Keto-5-epi-valiolone
2-Hydroxy-6-oxo-6-phenylhexa-2,4-dienoic acid
2-Hydroxy-6-oxo-6-(2-hydroxyphenyl)-hexa-2,4-dienoic acid
2-Hydroxy-6-oxo-6-(4'-chlorophenyl)-hexa-2,4-dienoic acid
(Z)-But-2-Enal
3-Methyl-2-butenal
(Z)-Non-2-enal/2-Nonenal
(2E,4E,6E)-4-Methylocta-2,4,6-Trienedial
4-Hydroxydihydrocinnamaldehyde
Caffeic aldehyde
(3S)-3-Hydroxycyclocitral
(S)-Pyrethrolone
Keto-D-Fructose
Aldehydo-D-Mannose
Coniferyl Alcohol Radical
Dihydroconiferyl Aldehyde
Iridotrial
4,5-Dihydro-5,5-dimethyl-4-(3-oxobutyl)furan-2(3H)-one
Methyl Ecgonone
3-Hydroxy-9-Apo-delta-Caroten-9-One
(11R)-Dihydroartemisinic Aldehyde
Grasshopper Ketone
Aloesone
(-)-Curcuquinone
15-Hydroxysolavetivone
Lubimin
Abscisic alcohol/Trans-Abscisic Alcohol
Xanthoxin
Hemigossypol
(E,E)-Farnesylacetone
1-(3,4-Dihydroxyphenyl)-1-decene-3,5-dione
8'-Hydroxyabscisic acid
Dehydroabietadienal
Momilactone A
Gibberellin A12 aldehyde
11-Hydroxysugiol
Ent-Cassa-12,15-Diene-2beta,3beta-Diol-11-One
(+)-7-Epi-Jasmonoyl-L-Isoleucine/(-)-Jasmonoyl-L-Isoleucine
Robustaquinone A
1,7-Dihydroxy-5,6,8-Trimethoxyanthraquinone
Gibberellin A14 aldehyde
Gibberellin A24
(3E)-3-[(1R,5R,6S)-5-Hydroxy-7-oxabicyclo[4.1.0]heptan-2-ylidene]-2-oxopropanoic acid
3-[(1R,2S,5R,6S)-5-Hydroxy-7-oxabicyclo[4.1.0]heptan-2-yl]-2-oxopropanoic acid
3'-Keto-3'-deoxy-AMP
N2-Acetyl-5'-Hydroxykynurenine
4-Hydroxyphenylacetaldehyde O-glucuronide
