# Supplementary material for: The differential plasma and ruminal metabolic pathways and ruminal bacterial taxa associated with divergent residual body weight gain phenotype in crossbred beef steers
Source: Transl Anim Sci. 2023 May 23;7(1):txad054. doi: 10.1093/tas/txad054 (PMC10332501; doi:10.1093/tas/txad054)
Supplement: txad054_suppl_Supplementary_Table_S2 [file txad054_suppl_supplementary_table_s2.xlsx]

## Sheet: Sheet1
Table S1. List of all identified plasma metabolites
Ethanolamine
Methylguanidine
Glycine
1,4-Diaminobutane
Alanine
Beta-Alanine
Sarcosine
Phenol
3-Aminoisobutanoic acid
Choline
Serine
2-Aminophenol
Uracil
Proline
4-Ethylphenol
Guanidinoacetic Acid
N-Methyl-a-Aminoisobutyric Acid
Valine
5-Aminovaleric Acid
2,4-Diaminobutyric Acid
Threonine
Homoserine
Taurine
Imidazoleacetic Acid
Pipecolic Acid
4-Hydroxyproline
5-Aminolevulinic Acid
Creatine
Leucine
Norleucine
Asparagine
Glycyl-Glycine
Ornithine
Aspartic Acid
4-Hydroxybenzoic Acid
Salicylic Acid
Urocanic acid
Ethanolamine Phosphate
5-Hydroxymethyluracil
L-Glutamine
Glycyl-Alanine
Alanyl-Glycine
Lysine
L-Glutamic Acid
O-Acetyl-L-serine
N-Methyl Aspartic Acid
Guanine
2-Phenylglycine
Xanthine
4-Hydroxyphenylacetic Acid
Ortho-Hydroxyphenylacetic acid
Vanillin
3-Hydroxyanthranilic Acid
Dopamine
3,5-Dihydroxybenzoic acid
Histidine
2-Aminooctanoic Acid
Alanyl-Alanine
Aminoadipic Acid
Glycyl-Serine
5-Hydroxylysine
Methionine Sulfoxide
7-Methylguanine
Phenylalanine
Pyridoxal
Urinc acid
Homogentisic acid
3,4-Dihydroxybenzeneacetic Acid
Pyridoxine
3-Methylhistidine
1-Methylhistidine
Glycyl-Proline
Prolyl-Glycine
Glycyl-Valine
Valyl-Glycine
L-Arginine
Citrulline
Alanyl-Serine
Serotonin
Cys-Gly
4-Hydroxyphenyllactic Acid
Homovanillic Acid
3,4-Dihydroxymandelic Acid
Prolyl-Alanine
N6-Acetyl-Lysine
Glycyl-Leucine
Isoleucyl-Glycine
Leucyl-Glycine
Valyl-Alanine
Gly-Norleucine
N-Alpha-Acetyllysine
Homoarginine
Glycyl-Asparagine
Homocitrulline
Aspartyl-Glycine
5-Hydroxyindole- 3-Acetic Acid
Prolyl-Serine
Seryl-Proline
Isoleucyl-Alanine
Leucyl-Alanine
Symmetric Dimethylarginine
Asparaginyl-Alanine
Glycyl-Glutamine
Lysyl-Glycine
Glutamyl-Glycine
Glycyl-Glutamate
Cysteinyl-Serine
Seryl-Cysteine
Kynurenine
Glycyl-Histidine
Prolyl-Threonine
Alanyl-Glutamine
Lysyl-Alanine
Cysteinyl-Proline
Glutamyl-Alanine
Pantothenic Acid
5-Hydroxy-Tryptophan
Cystathionine
Cystathionine/Allocystathionine
3-Nitrotyrosine
Histidinyl-Alanine
Prolyl-Isoleucine
Prolyl-Asparagine/Asparaginyl-Proline
Prolyl-Aspartate
Leucyl-Valine
Valyl-Isoleucine
Aspartyl-Threonine
Glutamyl-Serine/Seryl-Glutamate
Serylglutamic Acid
Seryl-Methionine
Alanyl-Phenylalanine
Phenylalanyl-Alanine
Tyrosyl-Glycine
Cystine
Histidinyl-Serine
Seryl-Histidine
Cytidine
Glutaminyl-Proline/Prolyl-Glutamine
Lysyl-Proline
Uridine
Prolyl-Glutamate
Leucyl-Leucine
Lysyl-Valine
Gly-Gly-Gly-Gly
Asparaginyl-Asparagine
Aspartyl-Isoleucine
Glutamyl-Valine
Isoleucyl-Aspartate
Lysyl-Threonine
Glutamylthreonine
Threoninyl-Glutamate
Histidinyl-Threonine
Threoninyl-Histidine
Histidinyl-Cysteine
Isoleucyl-Glutamate
Leucyl-Glutamate
Glutamyl-Isoleucine
Glutamyl-Asparagine
Tryptophyl-Glycine
Lysyl-Aspartate
Prolyl-Phenylalanine
Methionyl-Isoleucine
Asparaginyl-Methionine
Seryl-Tyrosine
Histidinyl-Isoleucine
Histidinyl-Leucine
Isoleucyl-Histidine
Histidinyl-Aspartate
Arginyl-Proline
Prolyl-Arginine
Glutaminyl-Glutamate
gamma-Glutamyl-Glutamate
Glutamyl-Methionine
Guanosine
Histidinyl-Glutamate
Histidinyl-Methionine
Arginyl-Isoleucine
Seryl-Tryptophan
Phenylalanyl-Glutamate
Methionyl-Arginine
Tyrosyl-Glutamate
Histidinyl-Arginine
Leucyl-Tryptophan
Tryptophyl-Isoleucine
Phenylalanyl-Tryptophan
Aniline
4-Aminophenol
Pyrocatechol
4-Hydroxybenzaldehyde/3-Hydroxybenzaldehyde
3-Hydroxybenzyl alcohol
2,6-Dihydroxybenzoic acid
2,4-Dichlorophenol
4-Hydroxyphenylpropionate
Vanillic Acid
Indoleacrylic Acid
Diaminopimelic acid
Glycinamide
(R)-2-Amino-3-methoxypropanoic acid
Methylcysteine
Salicylamide
Kojic acid
4-Aminosalicylic acid
Methyl 3-aminopyrazine-2-carboxylate
Indole-3-carboxylic acid
2-(4-Hydroxyphenyl)propionic Acid
D-histidine methyl ester
2-Phenylphenol
D-Mannosamine
Caffeic acid
trans-Ferulic acid
Hydroferulic acid
Butylated hydroxytoluene
Aminoacetaldehyde
Aminoacetone
3-Aminopropanal
(R)-1-Aminopropan-2-ol
Aminoacrylic acid
Dehydroalanine
4-Aminobutyraldehyde
5-Aminopentanal
N-Ethylglycine
2-Amino-2-methyl-1,3-propanediol
Hydroquinone
2,5-Dihydroxypyridine
Histamine
3-Amino-2-Piperidone
2-Amino-3-Oxobutanoic Acid
L-Allothreonine
2-Aminoethylphosphonate
3-Methylcytosine
4-Oxoproline
4-Guanidinobutanal
N-Acetylputrescine
3-Hydroxy-Proline
5-Amino-2-Oxopentanoic Acid
L-Glutamate 5-semialdehyde
Beta-Leucine
2-Hydroxyethylenedicarboxylic Acid
(2R,4S)-2,4-Diaminopentanoic Acid
(S)-Ureidoglycine
Indoxyl
O-Methyl-Threonine
4-Hydroxyphenylacetaldehyde
Gentisate Aldehyde
1-(3-Aminopropyl)-4-aminobutanal
2-Aminoadipate 6-Semialdehyde
2-Amino-5-Oxohexanoic Acid
6-Amino-2-Oxohexanoic Acid
(S)-5-Amino-3-oxohexanoic acid
(2R,5S)-2,5-Diaminohexanoic acid
(3S)-3,6-Diaminohexanoic acid
(3S,5S)-3,5-Diaminohexanoic acid
2-Oxo-4-hydroxy-5-aminovaleric acid
4-Hydroxyglutamate Semialdehyde
Dihydroxyfumaric Acid
5,6-Dihydroxyindole
2,3-Dihydroxyindole
D-Cathinone
2-Methoxy-4-vinylphenol
3,4-Dihydroxyphenylacetaldehyde
Octopamine
Vanillylamine
N-Methylethanolamine Phosphate
2-Aminomuconic Acid
N(Alpha)-Acetyl-2,4-Diaminobutyric Acid
N(6)-Methyllysine
Putreanine
4,6-Dihydroxyquinoline
4,8-Dihydroxyquinoline
O-Acetyl-Homoserine
3-Amino-2,3-dideoxy-scyllo-inosose
1,2-Dihydroxy-5-(methylthio)pent-1-en-3-one
Seryl-Glycine
N6-Hydroxy-L-lysine
2-Deoxystreptamine
L-erythro-4-Hydroxyglutamic acid
2-Deoxy-scyllo-inosamine
2-Hydroxy-3-phenylpropenoic acid
trans-2-Hydroxycinnamic acid/cis-2-Hydroxycinnamic acid
Kynuramine
4-Pyridoxolactone
5-Pyridoxolactone
Norsalsolinol
3-Methoxy-4-hydroxyphenylacetaldehyde
Homocysteinesulfinic acid
2,8-Dihydroxyadenine
Noradrenochrome o-semiquinone
Synephrine
3,4-Dihydroxymandelaldehyde
2,3-Diaminosalicylic acid
L-Cysteic acid
Norepinephrine
2-Hydroxyhepta-2,4-dienedioic acid
5-Guanidino-2-Oxopentanoic Acid
N-Formimino-L-glutamic acid
N-Acetyl-L-Asparagine
Monodehydroascorbic acid
7-Cyano-7-Carbaguanine
N-Acetylindoxyl
5-Hydroxyindoleacetaldehyde
N-Carboxyethyl-g-aminobutyric acid
Ascorbic Acid
7-Aminomethyl-7-Carbaguanine
2(N)-Methyl-norsalsolinol
L-Homophenylalanine
N-Acetyl-Tyramine
2-Hydroxy-3-(4-Hydroxyphenyl)Propenoic Acid
Trans-2,3-Dihydroxycinnamic Acid
3-Hydroxyphenylpyruvic acid
cis-Caffeic acid
Tyrosinamide
5-Hydroxykynurenamine
3-Hydroxykynurenamine
7,8-Dihydroxanthopterin
Adrenochrome o-semiquinone
L-Threo-3-Phenylserine
3-Amino-3-(4-hydroxyphenyl)propanoic acid
3,4-Dimethoxyphenylethylamine
3-(2,3-Dihydroxyphenyl)propanoic acid
2,6-Diamino-4-hydroxy-5-N-methylformamidopyrimidine
4-O-Methylgallic acid
3-Methoxy-4-Hydroxyphenylethyleneglycol
2-Amino-3-Carboxymuconate Semialdehyde
L-glycyl-L-hydroxyproline
N6,N6,N6-Trimethyl-L-lysine
Pyrocatechol sulfate
2,4-Dihydroxyhept-2-Enedioic Acid
L-Beta-Aspartyl-L-Glycine
Alanyl-Threonine
gamma-Carboxyglutamic acid
2-Amino-3,7-Dideoxy-Threo-Hept-6-Ulosonic Acid
7-Carboxy-7-carbaguanine
4-Aminohippuric acid
2-Carboxy-2,3-Dihydro-5,6-Dihydroxyindole
6-(Hydroxymethyl)-7,8-Dihydropterin
N-Acetyl-Dopamine
3-(3,4-Dihydroxyphenyl)pyruvic acid
L-Metanephrine
S-Sulfo-L-cysteine
Hydroxyprolyl-Alanine
Glycyl-Lysine
1,4-Dihydroxy-2-naphthoic acid
1,4-Dihydroxy-6-naphthoic acid
gamma-Glutamyl-Glycine
Alanyl-Aspartic acid
N6-Acetyl-N6-hydroxy-L-lysine
Seryl-Valine
4-(2-Aminophenyl)-2,4-Dioxobutanoic Acid
chondroitin sulfate E (GalNAc4,6diS-GlcA) proteoglycan
Formyl-5-hydroxykynurenamine
Vanilpyruvic acid
3,4-Dihydroxyphenylvaleric acid
2-Hydroxy-6-ketononatrienedioic acid
2-Aminophenoxazin-3-one
Prolyl-Valine
Kinetin
Tyramine O-sulfate
beta-Alanyl-Lysine
Beta-Alanyl-L-Lysine
Gamma-Glutamylalanine
Hydroxyprolyl-Serine
Serinyl-Hydroxyproline
Seryl-Leucine
O-Succinyl-L-Homoserine
S-(3-Oxo-3-Carboxy-N-Propyl)Cysteine
5'-(3'-Methoxy-4'-hydroxyphenyl)-gamma-valerolactone
4-(2-Amino-5-Hydroxyphenyl)-2,4-Dioxobutanoic Acid
Salsolinol 1-carboxylic acid
N-Acetyl-Tyrosine
5-Hydroxykynurenine
3-Hydroxykynurenine
4-Amino-4-Deoxychorismic Acid
Deoxycytidine
Prolyl-Hydroxyproline
Valyl-Hydroxyproline
Threoninyl-Hydroxyproline
Spermic acid 2
L-Beta-Aspartyl-L-Threonine
gamma-Glutamyl-Serine
5-Methoxytryptophan
p-Coumaroylputrescine
Formylkynurenine/L-Formylkynurenine
Methionyl-Alanine sulfoxide
Salsoline-1-carboxylic acid
Cystathionine sulfoxide
Tetrahydrobiopterin/L-Threo-Tetrahydrobiopterin
L-threo-Tetrahydrobiopterin
Prolyl-Gamma-glutamic acid
Isoleucyl-Hydroxyproline
Leucyl-Hydroxyproline
Asparaginyl-Hydroxyproline
L-alpha-Aspartyl-L-hydroxyproline
gamma-Glutamylvaline
D-Octopine
6-Hydroxymelatonin
5'-Deoxyadenosine
5-Hydroxy-N-Formylkynurenine
Tyrosyl-Alanine
Neopterin
5-Glutamyl-Taurine
2-(3-Carboxy-3-Aminopropyl)-L-Histidine
alpha-D-Glucosamine 1-phosphate
D-Galactosamine 6-phosphate
Glutaminyl-Hydroxyproline
Hydroxyprolyl-Glutamine
Hydroxyprolyl-Gamma-glutamic acid
Isoleucyl-Lysine
L-alpha-glutamyl-L-hydroxyproline
L-Tyrosine O-sulfate
Gamma-glutamyl-ornithine
N6-beta-Aspartyl-Lysine
N2-Acetyl-Cystathionine
Adenosine
L-Homocystine
Histidinyl-Hydroxyproline
D-Lombricine
Estrone
N2-Succinyl-L-arginine
Epsilon-(Gamma-Glutamyl)-Lysine
Lysyl-Glutamic acid
gamma-Glutamyllysine
N6-(L-1,3-Dicarboxypropyl)-L-lysine
Glutaminyl-Methionine
Methionyl-Glutamic Acid
Leucyl-Methionine sulfoxide
alpha-CEHC
4-Hydroxyphenylacetylglutamic Acid
N6-Methyladenosine
Diphenol glucuronide
Gamma-Glutamylphenylalanine
L-Cysteinylglycine disulfide
1-Methylguanosine
8-Hydroxyguanosine
Gamma-Glutamylarginine
Nopaline
Feruloylagmatine
Lividamine
Cysteinyldopa
2-Amino-4-oxo-4-alpha-hydroxy-6-(erythro-1',2',3'-trihydroxypropyl)-5,6,7,8-tetrahydroxypterin
2'-Deamino-2'-hydroxy-6'-dehydroparomamine
2'-Deamino-2'-hydroxyparomamine
Gamma-Glutamyltryptophan
5-Hydroxymethyldeoxycytidylic acid
N-Phospho-D-Lombricine
1-(1,2,3,4,5-Pentahydroxypent-1-yl)-1,2,3,4-tetrahydro-beta-carboline-3-carboxylic acid
Adenylyl sulfate
Cysteineglutathione disulfide
Dihydrofolic Acid
10-Formyltetrahydrofolic Acid
N-[(7,8-Dihydropterin-6-Yl)Methyl]-4-(Beta-D-Ribofuranosyl)Aniline 5'-Phosphate
Lipoyl-AMP
CDP-4-dehydro-6-deoxy-D-glucose
CMP-N-acetylneuraminic acid
UDP-2-acetamido-3-amino-2,3-dideoxy-alpha-D-glucuronic acid
Leukotriene C4
Alpha-Aminopropiononitrile
Pyrrolidine
Hydroxylaminobenzene
Resorcinol
3-Cyano-Alanine
2,4-Diaminotoluene
Guaiacol
4-Aminocatechol
Aminohydroquinone
Benzene-1,2,4-Triol
Maltol
4-Chloroaniline
4-Fluorocatechol
Dihydrophloroglucinol
gamma-Amino-gamma-cyanobutanoic acid
Beta-Ethynylserine
N-Hydroxy-L-Valine
4-Hydroxy-3-methylbenzaldehyde
2-Hydroxymuconate Semialdehyde
3-Chlorocatechol
Chlorohydroquinone
(2R,3R)-3-Methylornithine
N-Hydroxy-L-isoleucine
(E)-4-Hydroxyphenylacetaldehyde Oxime
3-Amino-4-Hydroxybenzoic Acid
4-Methylene-Glutamine
4-Methyl-L-Glutamic Acid
N-Methyl-L-glutamic acid
4-Formylsalicylic acid
4-Hydroxyphenylglyoxylic Acid
L-4-Hydroxyphenylglycine
2,6-Diamino-4-nitrotoluene
(S)-4-Hydroxymandelic Acid
cis,cis-2,4-Dihydroxy-5-methyl-6-oxo-2,4-hexadienoic acid
(2S,5S)-trans-Carboxymethylproline
1,2-Dihydroxy-8-methylnaphthalene
4-Hydroxy-4-Methylglutamic Acid
1-Amino-1-deoxy-scyllo-inositol
4-Chloro-L-lysine
4-Hydroxyisophthalic acid
4-Amino-2-hydroxylamino-6-nitrotoluene
3-O-Methylgallic acid
1-Hydroxy-2-naphthoic acid
Tabtoxinine-Beta-Lactam
Tabtoxinine-Delta-Lactam
2-Amino-6-Oxoheptanedioic Acid
Tabtoxin Biosynthesis Intermediate 4
meso-2,6-Diaminoheptanedioic acid
3-Amino-4,7-Dihydroxycoumarin
3-Phenylpropionylglycine
5-(3',4'-Dihydroxyphenyl)-gamma-valerolactone
4-Acetamido-2-amino-6-nitrotoluene
Tabtoxin Biosynthesis Intermediate 3
N-[(2S)-2-Amino-2-carboxyethyl]-L-glutamic acid
2-[(2-Aminoethylcarbamoyl)methyl]-2-hydroxybutanedioic acid
gamma-Glutamyl-beta-cyanoalanine
Northienamycin
1-Amino-1-deoxy-scyllo-inositol 4-phosphate
Aminoparathion
2,3-Dihydrothienamycin
Tabtoxin biosynthesis intermediate 2
2-[(L-Alanin-3-ylcarbamoyl)methyl]-2-hydroxybutanedioic acid
Dapdiamide B
Validoxylamine A
Sulfazecin
Dtdp-3-Amino-2,3,6-Trideoxy-4-Keto-D-Glucose
Dtdp-2,6-Dideoxy-D-Kanosamine
Dtdp-4-Methylamino-2,4-Dideoxy-Beta-L-Xylose
Dtdp-3-Amino-3,6-Dideoxy-D-Glucose/Dtdp-3-Amino-3,6-Dideoxy-Alpha-D-Galactopyranose
Dtdp-4-Amino-4,6-Dideoxy-D-Glucose
3,4-Dihydroxypyridin
4-Hydroxystyrene
O-Aminobenzaldehyde
Salicyl Alcohol
4-Hydroxy-5-Methyl-2-Methylene-3(2H)-Furanone
3,4-Dihydroxystyrene
2-Amino-4-Carboxypyrimidine
1H-Indole-3-methanamine
4-Hydroxycinnamyl aldehyde
Cis-Indole-2,3-Dihydrodiol
2-(Methylamino)benzoic acid
Dopamine quinone
Calystegin A3
(R)-3,4-Dihydroxymandelonitrile
4-Methylumbelliferone
Daphnetin
p-Hydroxyphenylacetothiohydroximic acid
Coniferyl Alcohol 9-Methyl Ester
2-Hydroxycaffeate
Phlorisobutanophenone
Slaframine
N6-(Delta2-Isopentenyl)-adenine
7-Hydroxy-2-Oxindole-3-Acetate
(E)-6'-Hydroxyferulate/(Z)-6'-Hydroxyferulate
5-Hydroxyferulic acid methyl ester
Noraucuparin
4-Hydroxy-L-tryptophan
Sideretin (Reduced Form)
Resveratrol
2,4,6-Trihydroxybenzophenone
Demethylsuberosin
5-Hydroxyxanthotoxin
3-Methoxy-4',5-Dihydroxy-Trans-Stilbene
Desoxyhemigossypol-6-Methyl Ether
Isoformononetin
Echinatin
1,6,7,8-Tetrahydroxy-2-Methylanthraquinone
P-Coumaroyltriacetate
4-Amino-2-Methyl-5-(Diphosphooxymethyl)Pyrimidine
Anthraniloyl-O-Glucopyranose
P-Aminobenzoate-beta-D-Glucopyranosyl Ester
1-O-4-Hydroxybenzoyl-beta-D-Glucose
Quercetagetin
P-Coumaroylserotonin
Akuammicine
Lariciresinol
Secoisolariciresinol/(+)-Secoisolariciresinol
Betanidin
(-)-4'-Demethyl-Epipodophyllotoxin
Barbaloin
Butein 4'-beta-D-Glucoside
Apigenin 7-O-(6-Malonyl-beta-D-Glucoside)
3,7,4'-Trimethylquercetagetin 3'-O-beta-D-Glucoside
Cyclo-Dopa Glucuronosyl Glucoside
cyclo-Dopa-glucuronylglucoside
Pelargonidin 3-O-(6"-O-Malyl-beta-D-Glucoside)
Cyanidin 3-O-beta-D-sambubioside
Isovitexin 2''-O-beta-D-glucoside
Gdp-beta-L-Gulose/Gdp-beta-L-Galactose
Luteolin-7-O-Gentiobioside
Cyanidin 3-O-sophoroside
Delphin
Quercetin 3-O-(6"-O-Feruloyl)-Glucoside
Pelargonidin 3-O-beta-D-(P-Coumaroyl)-Sambubioside
Delphinidin 3-O-(6''-O-malonyl)-beta-glucoside-3'-O-beta-glucoside
Isovitexin 2''-O-Arabinosyl 7-O-Galactoside
Cyanidin 3-O-Glucoside-7-O-(6-O-(P-Hydroxybenzoyl)-Glucoside)
Cyanidin 3-O-rutinoside 5-O-beta-D-glucoside
Cyanamide
Deisopropylatrazine
Deethylatrazine
Morpholine
2-Methylbutylamine
Norfuraneol
2-Hydroxy-4-imino-2,5-cyclohexadienone
4-Hydroxybenzylamine
Mequinol
Enol-3-Ethyl-1,2-cyclopentanedione
2-Ethyl-3,4-dihydroxyfuran
L-cis-3-Amino-2-pyrrolidinecarboxylic acid
L-2-Amino-5-hydroxypentanoic acid
2'-Hydroxyacetophenone
9-Azabicyclo[3.3.1]nonan-3-one
(2R,3R,4R)-2-Amino-4-hydroxy-3-methylpentanoic acid
Hydroxylated lecithin
(E)-3-(2-Hydroxyphenyl)-2-propenal
Methyl 2-aminobenzoic acid
3',5'-Dihydroxyacetophenone
2-Isopropyl-1,4-benzenediol
Zymonic acid
3-Formyl-6-hydroxyindole
S-(2-carboxypropyl)-Cysteamine
2-Butyl-4-methylphenol
Ethyl vanillin
2',4',6'-Trihydroxyacetophenone
3-(3,5-Dihydroxyphenyl)-2-propenoic acid
1-(2,4-Dihydroxyphenyl)-1-butanone
L-2-Amino-3-(4-aminophenyl)propanoic acid
L-Targinine
6-Hydroxy-1H-indole-3-acetamide
2,5-Dimethoxy-4-(2-propenyl)phenol
Xanthoxylin
Penmacric acid
DL-Ornithino-L-alanine
Benzyl salicylic acid
Deoxyeritadenine
2',5'-Dihydroxychalcone
Rhapontigenin
Caffeic acid 4-sulfate
Oxypinnatanine
2-Hydroxy-4-methoxyacetophenone 5-sulfate
Nopalinic acid
Neosaxitoxin
Americanin A
(R)-2-Feruloyl-1-(4-Hydroxyphenyl)-1,2-ethanediol
Xerocomic acid
Dihydrocaffeic acid 3-O-glucuronide
Dihydroxycitracridone I
Margrapine A
2-O-Caffeoylarbutin
Rubroskyrin
m-Aminobenzoic acid
4-Hydroxypiperidine
alpha-Cyano-4-hydroxycinnamic acid
N-Acetyl-Agmatine
N5-Acetyl-L-Ornithine
N-Acetyl-3-Hydroxyanthranilic acid
N2-Acetyl-L-Hydroxylysine
N-Acetyl-3-Methoxytyramine
Gentisate aldehyde 2-O-sulfate
N2'-Acetyl-3'-Hydroxykynurenamine
N-Acetyl-N(omega)-Hydroxyarginine
N-Acetyl-2-Carboxy-2,3-dihydro-5,6-dihydroxyindole
N-Acetyl-3,4-Dihydroxy-L-phenylalanine
Homogentisic acid 2-O-sulfate
3-Hydroxykynurenamine O-sulfate
N-Acetyl-5-Hydroxy-L-tryptophan
N2'-Acetyl-3'-Hydroxy-L-kynurenine
N-Methylserotonin O-sulfate
N-Acetyl-Tetrahydrobiopterin
N6'-Acetyl-S-Adenosylmethioninamine
N6'-Acetyl-S-Adenosyl-L-Methionine
N2'-Acetyl-Cmp-2-Aminoethylphosphonate
N-Acetyl-Dihydrofolic Acid
N-Acetyl-Folinic Acid
Isomer 1 of 4-Chloro-L-lysine
Isomer 1 of 3-Amino-2-piperidone
Isomer 1 of (2R,3R,4R)-2-Amino-4-hydroxy-3-methylpentanoic acid
Isomer 2 of (2R,3R,4R)-2-Amino-4-hydroxy-3-methylpentanoic acid
Isomer 3 of (2R,3R,4R)-2-Amino-4-hydroxy-3-methylpentanoic acid
Isomer 3 of 5-Hydroxyindoleacetic acid
Isomer 1 of Ornithine
Isomer 1 of 3-Nitrotyrosine
Isomer 1 of gamma-Amino-gamma-cyanobutanoic acid
Isomer 1 of L-2-Amino-5-hydroxypentanoic acid
Isomer 4 of 5-Aminopentanoic acid
Isomer 1 of N(6)-Methyllysine
Isomer 2 of N(6)-Methyllysine
Isomer 1 of L-Cysteinylglycine disulfide
Isomer 4 of 4-Chloro-L-lysine
Isomer 1 of (R)-1-Aminopropan-2-ol
Isomer 1 of 4-Amino-2-hydroxylamino-6-nitrotoluene
Isomer 1 of 3-(2,3-Dihydroxyphenyl)propanoic acid
Isomer 2 of 4-Chloro-L-lysine
Isomer 2 of (R)-1-Aminopropan-2-ol
Isomer 1 of N6-beta-Aspartyl-Lysine
Isomer 1 of 5-Aminopentanoic acid
Isomer 6 of 4-Chloro-L-lysine
Isomer 3 of 5-Aminopentanoic acid
Isomer 4 of (2R,3R,4R)-2-Amino-4-hydroxy-3-methylpentanoic acid
Isomer 1 of 3,4-Dihydroxymandelic acid
Isomer 1 of Histidine
Isomer 1 of Cystine
Isomer 1 of 3-Phenylpropionylglycine
Isomer 1 of Cis-Indole-2,3-Dihydrodiol
Isomer 2 of 5-Aminopentanoic acid
Isomer 1 of 7-Cyano-7-carbaguanine
Isomer 3 of (R)-3,4-Dihydroxymandelonitrile
Isomer 1 of Glutaminyl-Methionine
Isomer 1 of N-Acetylindoxyl
Isomer 1 of Glycyl-Lysine
Isomer 1 of L-4-Hydroxyphenylglycine
Isomer 1 of Monodehydroascorbic acid
Isomer 2 of 3-Amino-2-piperidone
Isomer 1 of Calystegin A3
Isomer 1 of N-Ethylglycine
Isomer 1 of (R)-3,4-Dihydroxymandelonitrile
Isomer 1 of 4-Aminobutyraldehyde
Isomer 2 of Aminoacrylic acid
Isomer 2 of Ornithine
Isomer 1 of Salsoline-1-carboxylic acid
Isomer 1 of 1,4-diaminobutane
Isomer 1 of Pyrrolidine
Isomer 1 of Diphenol glucuronide
Isomer 2 of (R)-3,4-Dihydroxymandelonitrile
Isomer 1 of 4-Hydroxyisophthalic acid
Isomer 1 of 2,4-Diaminotoluene
Isomer 1 of 5-Hydroxyxanthotoxin
Isomer 2 of 3-Nitrotyrosine
Isomer 1 of 2-Hydroxyhepta-2,4-dienedioic acid
Isomer 1 of Caffeic aldehyde
Isomer 2 of 2,4-Diaminotoluene
Isomer 1 of Histamine
Isomer 3 of 2,4-Diaminotoluene
Isomer 1 of L-Allysine
Isomer 1 of alpha-D-Glucosamine 1-phosphate
Isomer 1 of Aminoacrylic acid
Isomer 1 of O-Methyl-L-threonine
Isomer 1 of Arginine
Isomer 1 of O-Aminobenzaldehyde
Isomer 3 of 4-Chloro-L-lysine
Isomer 1 of 1,2-Dihydroxy-5-(methylthio)pent-1-en-3-one
Isomer 1 of Isoleucyl-Alanine
Isomer 2 of Rhapontigenin
Isomer 2 of Monodehydroascorbic acid
Isomer 1 of Deisopropylatrazine
Isomer 1 of L-alpha-Aspartyl-L-hydroxyproline
Isomer 1 of Cystathionine sulfoxide
Isomer 1 of Slaframine
Isomer 1 of 5-Hydroxyindoleacetic acid
Isomer 1 of 5-Guanidino-2-oxopentanoic acid
Isomer 1 of 4,8-Dihydroxyquinoline
Isomer 1 of N(gamma)-Acetyldiaminobutyric acid
Isomer 1 of Spermic acid 2
Isomer 1 of (S)-5-Amino-3-oxohexanoic acid
Isomer 3 of N(pi)-Methyl-L-histidine
Isomer 1 of Morpholine
Isomer 2 of gamma-Amino-gamma-cyanobutanoic acid
Isomer 2 of 3-Methylhistidine
Isomer 1 of Glycine
Isomer 2 of 1,2-Dihydroxy-5-(methylthio)pent-1-en-3-one
Isomer 3 of Histidine
Isomer 1 of Glycyl-Proline
Isomer 1 of Kojic acid
Isomer 1 of 2-Deoxystreptamine
Isomer 5 of 4-Chloro-L-lysine
Isomer 1 of P-Coumaroylserotonin
Isomer 1 of 7-Hydroxy-2-Oxindole-3-Acetate
Isomer 1 of Adrenochrome o-semiquinone
Isomer 1 of 4-Hydroxyphenylacetylglutamic acid
Isomer 1 of Prolyl-Glycine
Isomer 3 of Rhapontigenin
Isomer 1 of 3-Cyano-L-alanine
Isomer 2 of Histidine
Isomer 1 of 2-Hydroxy-4-imino-2,5-cyclohexadienone
Isomer 2 of 5-Hydroxyindoleacetic acid
Isomer 1 of Zymonic acid
Isomer 1 of Rhapontigenin
Isomer 1 of 3-Methylhistidine
Isomer 1 of N-Acetyl-N(omega)-Hydroxyarginine
Isomer 2 of N-Acetyl-N(omega)-Hydroxyarginine
Isomer 1 of Americanin A
Isomer 1 of Deethylatrazine
Acetic Acid
Acrylic Acid
Glyoxylic Acid
Propionic Acid
Glycolic Acid
Butyric Acid/Isobutyric Acid
Lactic Acid
Hydracrylic Acid
Tiglic Acid
3-Methylcrotonic Acid
2-Aminobutyric acid
Gamma-Aminobutyric Acid
N,N-Dimethylglycine
Malonic Acid
3-Hydroxyisobutyric acid
3-Hydroxybutyric Acid
2-Hydroxybutanoic Acid
Glyceric Acid
Maleamic acid
Hexanoic Acid
Fumaric Acid
Acetylglycine
L-Norvaline
Betaine
Succinic Acid
3-Hydroxyisovaleric Acid
Cysteine
Benzoic Acid
Pyroglutamic Acid
2-Ketohexanoic Acid
cis-4-Hydroxy-D-proline
Isoleucine
3-Ureidopropionic Acid
2-Hydroxycaproic Acid/Hydroxyisocaproic Acid/2-Ethyl-2-Hydroxybutyric Acid
Malic Acid
Threonic Acid
Phenylacetic Acid
Anthranilic Acid
N-Methylnicotinic Acid
P-Aminobenzoic Acid
3-Hydroxybenzoic Acid
2-Octenoic Acid
Octanoic Acid
4-Guanidinobutanoic Acid
2,2-Dimethylsuccinic Acid
N-Acetyl-DL-serine
L-Methionine
Hydrocinnamic Acid / 3-Methylphenylacetic Acid
3-Hydroxyphenylacetic Acid
Gentisic Acid
Imidazolepyruvic Acid
N-Isovaleroylglycine
Acetyl-Valine
Pimelic Acid
3-Methyladipic acid
Hydroxyoctanoic Acid
Carnitine
3-(2-Hydroxyphenyl)Propionic Acid
Phenyllactic acid
Isovanillic Acid
Capric Acid
Shikimic Acid
N-acetyl-Ornithine
Indole-3-Acetic Acid
Hippuric Acid
3-Methoxyhydrocinnamic acid
L-Tyrosine
4-Pyridoxic Acid
Hendecanoic Acid
Azelaic Acid
Phenylacetylglycine
Acetyl-Histidine
5-Dodecenoic acid
Lauric Acid
Sebacic Acid
Tryptophan
Acetylcarnitine
Indolelactic Acid
2-Methylcitric Acid
N-Acetyl-Phenylalanine
N-[2-(4-Hydroxyphenyl)Acetyl]Glycine
D-Saccharic acid 1,4-lactone
Undecanedioic Acid
Propionylcarnitine
Carnosine
Traumatic Acid
Myristic Acid
Dodecanedioic Acid
Beta-Alanyl-N(Pi)-Methyl-Histidine
1,11-Undecanedicarboxylic Acid
Palmitoleic Acid
Margaric Acid
Stearidonic Acid
gamma-Linolenic Acid
alpha-Linolenic Acid
Phe-gly-gly
Linoleic Acid
Oleic Acid
Hexadecanedioic Acid
Octadecanedioic Acid
Nordeoxycholic Acid
7-Ketolithocholic Acid
Chenodeoxycholic Acid
Norcholic Acid
7-Ketodeoxycholic Acid
Cholic Acid
Glycochenodeoxycholic Acid
Glycocholic Acid
Bilirubin
Butyrylcarnitine
Isovalerylcarnitine
Valeric Acid
2-Methylbutanoic acid
Isocaproic Acid
Cyclohexane-1-Carboxylic Acid
E-Aminocaproic Acid
Cis,Cis-Muconic Acid
Adipic Acid
L-Isoglutamine
DL-2-Phenylpropionic Acid
3-(3-Hydroxyphenyl)Propionic Acid
Perillic Acid
Indole-3-Propionic Acid
4-Hydroxyhippuric acid
Deoxycholic Acid
Allocholic acid
Glycolithocholic Acid
Glycodeoxycholic Acid
4-Pentenoic acid
2-Methylpent-4-enoic acid
trans-2-Methyl-2-pentenoic Acid
2-Methylhexanoic acid
trans,trans-Muconic acid
Sodium 2-ethylhexanoate
N,N-dimethyl-L-Valine
N-Acetyl-L-Proline
Pelargonic Acid
4-Methyloctanoic acid
8-Aminooctanoic acid
Indoline-2-carboxylic acid
4-Ethyloctanoic acid
Suberic acid
DL-alpha-Aminopimelic acid
Metyrosine
Tridecylic Acid
Tetradecanedioic acid
Abietic Acid
2-Hydroxy-3-methylbutyric acid
2-Hydroxy-2-Methylbutyric Acid
Cyclohexaneacetic acid
Pentadecylic Acid
N-Acetyl-Kynurenine
Iminoglycine
3-Oxopropanoic acid
Isobutyric Acid
Oxamic acid
1-Aminocyclopropane-1-carboxylic acid
Pyruvatoxime
L-3-Aminoisobutanoic acid/(R)-3-Amino-2-methylpropanoic acid
Hydroxypyruvic acid
4-Hydroxybutanoic acid
1-Pyrroline-5-Carboxylic Acid
1-Pyrroline-2-carboxylic acid
2-Hydroxy-2,4-pentadienoic acid
5-Oxopentanoic acid
Methylmalonic acid
Aminomalonic acid
Nicotinic Acid
(S)-2,3,4,5-Tetrahydropyridine-2-Carboxylic Acid
Delta1-Piperideine-2-Carboxylic Acid
L-1-Pyrroline-3-hydroxy-5-carboxylic acid
1-Pyrroline-4-hydroxy-2-carboxylic acid
Glutaconic acid
Ureidoacrylic Acid
2-Oxosuccinamic Acid
Iminoaspartic acid
N-Acetyl-L-Alanine
Propionylglycine
3-Hydroxy-3-Methyl-2-Oxobutanoic Acid
2-(Hydroxymethyl)-4-oxobutanoic acid
Monoethyl malonic acid
3-Dehydro-L-threonic acid
Homocysteine
4-Hydroxy-L-threonine
6-Hydroxynicotinic acid
Dihydrourocanic acid
2-Aminomuconate semialdehyde
6-Oxo-1,4,5,6-Tetrahydronicotinic Acid
4-Imidazolone-5-acetic acid
Vinylacetylglycine
N-Nitrosoproline
Ketoglutarate
4-Oxoglutaramic acid
Isobutyrylglycine
4-Acetamidobutanoic acid
(R)-3-Hydroxy-3-Methyl-2-Oxopentanoic Acid
Threo-3-Methylaspartic Acid
2-Hydroxy-3-Oxosuccinic Acid
4-Methylthio-2-Oxobutanoic Acid
3-Hydroxy-2-methylpyridine-5-carboxylic acid
2,6-Dihydroxynicotinic acid
m-Chlorobenzoic acid
(4R,5R)-4,5-Dihydroxycyclohexa-1(6),2-diene-1-carboxylic acid
3-Methylcrotonylglycine
Succinylacetone
2-Isopropylmaleic Acid
Alpha-Ketooctanoic acid
5-Acetamidopentanoic Acid
2-Formylglutaric acid
N-Formyl-Aspartic Acid
A-Ketoglutaric acid oxime
(4R)-4-Hydroxy-2-oxoglutaric acid
3-Hydroxyadipic acid
(R)-2-Ethylmalic Acid
(R)-3,3-Dimethylmalic Acid
N-acetyl-Cysteine
4-(3-Pyridyl)-3-butenoic acid
Xylonic Acid
Quinolinic acid
Demethylphosphinothricin
3-Methoxyanthranilic Acid
L-2,3-Dihydrodipicolinic acid
4-Chlorophenylacetic acid
8-Methyl-6-nonenoic acid
3-Dehydroshikimic Acid
9-Oxononanoic Acid
N-Acetyl-L-glutamate 5-semialdehyde
Ne,Ne dimethyllysine
Guanidinosuccinic acid
Allantoic acid
Glycyl-Cysteine
3-Succinoylpyridine
Fuconic Acid
2-Oxo-4-Phosphonobutanoic Acid
cis-3-(3-Carboxyethenyl)-3,5-cyclohexadiene-1,2-diol
3-Hydroxy-4-hydroxymethyl-2-methylpyridine-5-carboxylic acid
Maleylpyruvic acid/3-Fumarylpyruvic acid
Alanyl-Proline
6-Acetamido-2-Oxohexanoic Acid
2-Hydroxydecanoic acid
5,6-Indolequinone-2-carboxylic acid
2-Methylhippuric acid
6-Hydroxy-3-succinoylpyridine
4-Carboxyphenylglycine
Gulonic acid
3-Hydroxy-2-methylpyridine-4,5-dicarboxylic acid
3-(3,4-Dihydroxyphenyl)lactic acid
2-Hydroxy-5-carboxymethylmuconate semialdehyde
5-Hydroxy-2-oxo-4-ureido-2,5-dihydro-1H-imidazole-5-carboxylic acid
Cystathionine ketimine
5-Methoxyindoleacetic Acid
3-Oxalomalic Acid
(+)-7-Isojasmonic acid
Vanillactic acid
Traumatin
12-Oxo-9(Z)-dodecenoic acid
N-Nonanoylglycine
Valyl-Valine
2-Hydroxydecanedioic acid
D-Lysopine
2-Benzylmalic Acid
Isochorismic acid
L-Arogenic Acid
Leucyl-Proline
Prolyl-Leucine
Aspartyl-Proline / Aspartyl-L-Proline
Valyl-Leucine
N-Succinyl-L-glutamate 5-semialdehyde
N-Formyltryptophan
Isoleucyl-Threonine
Farnesoic acid
S-Cysteinosuccinic acid
gamma-Glutamyl-Proline
Hydroxyprolyl-Isoleucine
Hydroxyprolyl-Leucine
Leucyl-Isoleucine
Valyl-Glutamic acid
Histidinyl-Proline
5-(3'-Carboxy-3'-oxopropenyl)-4,6-dihydroxypicolinic acid
Palmitic Acid
Linatine
Asparaginyl-Glutamic acid
Glutaminyl-Aspartic Acid/Gamma-Glutamylasparagine
Phenylalanyl-Proline
gamma-CEHC
Phenylalanyl-Valine
Heptadecatrienoic Acid
Homolanthionine
(10S)-Juvenile hormone III acid diol
15-Methylpalmitic Acid
Prolyl-Tyrosine
Crepenynic acid
Tyrosyl-Valine
9-cis,11-trans-Octadecadienoic acid
N-Ribosylhistidine
12-Opda
Etherolenic Acid
9,10-EOT
Colnelenic Acid
Cyclic dehypoxanthine futalosine
Tyrosyl-Hydroxyproline
Tyrosyl-Isoleucine
9-OxoODE
13-OxoODE
9(S)-Hot
8-[(1R,2R)-3-Oxo-2-{(Z)-pent-2-enyl}cyclopentyl]octanoic acid
2(R)-Hot
Tyrosyl-Aspartic Acid
9(10)-EpOME
12(13)-EpOME
13(S)-HODE
N-Acetylaspartylglutamic Acid
Arachidonic Acid
Icosatrienoic acid
Icosadienoic Acid
Tyrosyl-Lysine
13(S)-HPOT
12,13-Epoxy-9-hydroxy-10-octadecenoic acid
9,10-Epoxy-13-hydroxy-11-octadecenoic acid
(7S,8S)-DiHODE
9,10-12,13-Diepoxyoctadecanoic acid
9,10-DHOME
15-Deoxy-Delta12,14-PGJ2
all-trans-18-Hydroxyretinoic acid
5-OxoETE
15-OxoETE
20-HETE
19(S)-HETE
5,6-EET
11,12-EET
14,15-EET
16(R)-HETE
5(S)-HETE
beta-Citryl-L-glutamic acid
(4Z,7Z,10Z,13Z,16Z,19Z)-Docosahexaenoic Acid
9,10-Dihydroxy-12,13-epoxyoctadecanoic acid
(7Z,10Z,13Z,16Z,19Z)-Docosapentaenoic acid
Adrenic Acid
5,6-Epoxytetraene
Prostaglandin J2
12-Keto-leukotriene B4
Delta-12-Prostaglandin J2
Prostaglandin A2
Prostaglandin C2
Prostaglandin B2
Hepoxilin B3
15H-11,12-EETA
Leukotriene B4
Prostaglandin C1(1-)
5,6-DHET
11,12-DHET
Prostaglandin H2
15-Keto-prostaglandin F2alpha
Dityrosine
Tetrahydropentoxyline
3beta-Hydroxy-delta5-cholenic acid
N-Acetyl-S-Sulfanylglutathione
5Alpha-Cholanic Acid-3Alpha-Ol-6-One / 5Beta-Cholanic Acid-3Alpha-Ol-6-One
5beta-Cholanic acid-7alpha-ol-3-one
3-keto-7alpha,12alpha-Dihydroxy-5alpha-cholanic acid
6-Amino-6-deoxyfutalosine
7alpha-Hydroxy-3-oxo-4-cholestenoic acid
20-Hydroxyleukotriene E4
10-Formyldihydrofolic acid
Leukotriene D4
Poly-g-D-glutamic acid
Thf-L-Glutamic Acid
(3Z)-Phycocyanobilin
D-Urobilin
Cyclopropanecarboxylic Acid
Cis-Acetylacrylic Acid
2-Hydroxy-cis-hex-2,4-dienoic acid
3-Isopropyl-3-butenoic acid
cis,cis-4-Hydroxymuconic semialdehyde
Mandelic Acid
(5R)-Carbapen-2-Em-3-Carboxylic Acid
4-Chlorobenzoic Acid
4-Methylene-2-Oxoglutaric Acid
3-Fluoro-Cis,Cis-Muconic Acid
3-Oxoadipic Acid
Myrtenic acid
Carbapenem Biosynthesis Intermediate 6
Cis-2-Methyl-5-Isopropylhexa-2,5-Dienoic Acid/Trans-2-Methyl-5-Isopropylhexa-2,5-Dienoic Acid
Geranic acid
3-Methylpyrrole-2,4-Dicarboxylic Acid
Citronellic Acid
2,3,4,5-Tetrahydrodipicolinic Acid
2-Fluorocyclohexadiene-cis,cis-1,2-diol-1-carboxylic acid
Parapyruvic Acid
5,6,7,8-Tetrahydro-2-naphthoic acid
N-Hydroxy-L-phenylalanine
(3S)-3-Isopropenyl-6-oxoheptanoic acid/(3R)-3-Isopropenyl-6-oxoheptanoic acid
(3R)-3-Isopropenyl-6-oxoheptanoic acid
2-Hydroxy-2-Hydropyrone-4,6-Dicarboxylic Acid
cis-2-Carboxycyclohexyl-acetic acid
(5S)-6-Hydroxy-5-isopropenyl-2-methylhexanoic acid/(5R)-6-Hydroxy-5-isopropenyl-2-methylhexanoic acid
(3S)-6-Hydroxy-3-isopropenyl-heptanoic acid/(3R)-6-Hydroxy-3-isopropenyl-heptanoic acid
2-Oxosuberic Acid
3-Hydroxyhippuric Acid
N-Hydroxy-L-Tyrosine
N,N-Dihydroxy-L-phenylalanine
cis-2,3-Dihydroxy-2,3-dihydro-p-cumic acid
Cis-(Homo)2-Aconitic Acid
Benzylsuccinic acid
5-Carboxyvanillic Acid
N,N-Dihydroxy-L-Tyrosine
2-Hydroxy-6-oxo-6-phenylhexa-2,4-dienoic acid
4-Carboxy-4-Hydroxy-2-Oxoadipic Acid
3-Sulfomuconic acid
N-Acetyl-L-2-amino-6-oxopimelic acid
2-Hydroxy-6-oxo-(2'-aminophenyl)-hexa-2,4-dienoic acid
3-Dimethylallyl-4-Hydroxymandelic Acid
N-(6-Aminohexanoyl)-6-aminohexanoic acid
3-Dimethylallyl-4-Hydroxyphenylpyruvic Acid
N-Succinyl-2-L-Amino-6-Oxoheptanedioic Acid
N5-Citryl-D-ornithine
2-[(L-Alanin-3-ylcarbamoyl)methyl]-3-(2-aminoethylcarbamoyl)-2-hydroxypropanoic acid
Allochenodeoxycholic acid/Isochenodeoxycholic acid/Isoursodeoxycholic acid
Alpha-Phocaecholic Acid
Nocardicin A/Isonocardicin A
2-Iminopropanoate
3-Methoxypropanoic acid
Hypoglycin A
S-Allyl-L-cysteine
Homomethionine
3-(2-Methylphenyl)propanoic acid
2,6-Pyridinedicarboxylic acid
2-Oxo-6-methylthiohexanoic acid
O-Ureidohomoserine
2,4-Dihydroxycinnamate
Ecgonine/Pseudoecgonine
Pseudoecgonine
7-Deoxyloganetic acid
3-(2-Carboxyethenyl)-cis,cis-muconic acid
3-Oxododecanoic acid
2,4-Dihydroxy-6-pentylbenzoic acid
2-(6'-Methylthio)hexylmalic acid
Xanthoxic acid
N-Acetyl-Carnosine
16-Oxopalmitic acid
16-Hydroxypalmitic acid
Phaseic acid
8'-Hydroxyabscisic acid
Dihydrophaseic acid
Petroselinic Acid
Caffeoylmalic acid
18-Oxooleic acid
18-Hydroxyoleic acid
Isopimaric acid/9beta-Pimara-7,15-dien-19-oic acid
Kaur-16-en-18-oic acid
Palustric acid
9beta-Pimara-7,15-dien-19-oic acid
Octadec-9-ene-1,18-dioic-acid
9,10-Epoxy-18-hydroxystearic acid
Pisiferic acid
9,10-Dihydroxystearic acid
ent-7alpha-Hydroxykaur-16-en-19-oic acid
4-Coumaroylshikimic acid
Carnosic acid
6beta,7beta-Dihydroxykaurenoic acid
Miraxanthin-V
3-Methoxytyramine-betaxanthin
Docosanedioic acid
betanidin Quinone
beta-D-Glucosyl crocetin
2-Ethylacrylic acid
4-Amino-2-methylenebutanoic acid
Methylene-2-pyrrolidinecarboxylic acid
2-Pyrrolidineacetic acid
(+)-threo-2-Amino-3,4-dihydroxybutanoic acid
L-2-Amino-3-methylenehexanoic acid
3-Hexenedioic acid
8-Hydroxy-5,6-octadienoic acid
(S)-Spinacine
Cis-4-Decenoic Acid
cis-4-Octenedioic acid
3-Hydroxynonanoic acid
trans-2-Hexyl-1-cyclopropaneacetic acid
(R)-3-Hydroxy-5-phenylpentanoic acid
(S)-9-Hydroxy-10-undecenoic acid
3-Hydroxydodecanoic acid
5-Tetradecenoic acid
Mukeic acid
5-Heptyltetrahydro-2-oxo-3-furancarboxylic acid
1-(gamma-Glutamylamino)cyclopropanecarboxylic acid
3-(3,4,5-Trimethoxyphenyl)propanoic acid
2-Carboxy-4-dodecanolide
3-Hydroxydodecanedioic acid
Pyridosine
3-Hydroxytetradecanedioic acid
Oryzalic acid B
N-Acetyl-Dehydroalanine
N-Acetyl-Sarcosine
N-Acetyl-(S)-2-Aminobutanoic acid
N-Acetyl-5-Amino-4-imidazole carboxylic acid
N-Acetyl-Pipecolic Acid
N-Acetyl-5-Amino-2-oxopentanoic acid
N-Acetyl-(S)-Ureidoglycine
N-Acetyl-Anthranilic acid
N-Acetyl-2-Aminomuconate semialdehyde
N-Acetyl-L-2-Aminoadipic acid
N-Acetyl-Erythro-4-Hydroxyglutamic Acid
N-Acetyl-N(Pi)-Methyl-L-Histidine
N-Acetyl-N-Formimino-L-Glutamic Acid
2,5-Dihydroxybenzoate 2-O-sulfate
N-Acetyl-L-Dopachrome
4-Pyridoxate O-sulfate
5-Hydroxyindoleacetic acid O-sulfate
N-Acetyl-Gamma-Glutamyl-2-Aminobutyric Acid
N-Acetyl-5-Hydroxy-N-formylkynurenine
4-Hydroxyphenylacetate O-glucuronide
N-Acetyl-Ophthalmic Acid
5-Hydroxykynurenamine O-glucuronide
N-Acetyl-Dihydropteroic acid
N-Methylserotonin O-glucuronide
Metanephrine O-glucuronide
Formyl-5-hydroxykynurenamine O-glucuronide
5-Hydroxy-N-formylkynurenine O-glucuronide
N-Acetyl-Folic Acid
N-Acetyl-5,10-Methenyltetrahydrofolic acid
N-Acetyl-10-Formyltetrahydrofolic Acid
N-Acetyl-THF-L-glutamic acid
Isomer 1 of Linoleic Acid
Isomer 1 of 2-Hydroxy-2-Methylbutyric Acid
Isomer 2 of Linoleic Acid
Isomer 2 of Acrylic Acid
Isomer 1 of L-2-Amino-3-methylenehexanoic acid
Isomer 1 of Acrylic Acid
Isomer 1 of Sebacic Acid
Isomer 1 of Phenylacetylglycine
Isomer 3 of Linoleic Acid
Isomer 2 of Tetradecanedioic acid
Isomer 2 of Hexadecanedioic Acid
Isomer 3 of Tetradecanedioic acid
Isomer 1 of Hexadecanoic acid
Isomer 1 of Azelaic Acid
Isomer 1 of 4-Amino-2-methylenebutanoic acid
Isomer 1 of Benzylsuccinic acid
Isomer 1 of Indolelactic Acid
Isomer 1 of (R)-3-Hydroxy-5-phenylpentanoic acid
Isomer 3 of Carbapenem biosynthesis intermediate 6
Isomer 1 of Hydracrylic Acid
Isomer 2 of Glyceric Acid
Isomer 1 of S-Allyl-L-cysteine
Isomer 1 of Tetradecanedioic acid
Isomer 1 of 1-Pyrroline-2-carboxylic acid
Isomer 2 of cis-2-Carboxycyclohexyl-acetic acid
Isomer 1 of 2-Hydroxydecanedioic acid
Isomer 2 of N-Hydroxy-L-phenylalanine
Isomer 1 of N-Acetyl-Glycine
Isomer 1 of N-Acetyl-(S)-2-Aminobutanoic acid
Isomer 1 of 4-Pyridoxic Acid
Isomer 1 of Malonic Acid
Isomer 1 of Hypoglycin A
Isomer 1 of Hydroxyoctanoic Acid
Isomer 3 of Iminoglycine
Isomer 1 of Undecanedioic Acid
Isomer 3 of Acrylic Acid
Isomer 1 of 15-OxoETE
Isomer 2 of Undecanedioic Acid
Isomer 3 of Acetic Acid
Isomer 1 of Hippuric Acid
Isomer 1 of (3S)-3-Isopropenyl-6-oxoheptanoic acid
Isomer 4 of Tetradecanedioic acid
Isomer 1 of Leukotriene B4
Isomer 1 of N-acetyl-Cysteine
Isomer 1 of Norvaline
Isomer 1 of cis-2-Carboxycyclohexyl-acetic acid
Isomer 1 of Dihydrourocanic acid
Isomer 1 of 1-Pyrroline-5-carboxylic acid
Isomer 2 of L-Norvaline
Isomer 2 of L-2,3-Dihydrodipicolinic acid
Isomer 1 of 5-Tetradecenoic acid
Isomer 1 of Carbapenem biosynthesis intermediate 6
Isomer 1 of 3-Oxododecanoic acid
Isomer 1 of 2-Aminobutyric acid
Isomer 1 of 2-Hydroxy-cis-hex-2,4-dienoic acid
Isomer 1 of Glyceric Acid
Isomer 1 of Acetic Acid
Isomer 2 of Carbapenem biosynthesis intermediate 6
Isomer 1 of 18-Hydroxyoleic acid
Isomer 4 of Acrylic Acid
Isomer 1 of 9,10-Dihydroxystearic acid
Isomer 1 of Isoleucyl-Glutamic acid
Isomer 1 of Vanillactic acid
Isomer 1 of (9Z)-Hexadecenoic acid
Isomer 1 of Pyruvatoxime
Isomer 1 of Octadecanedioic Acid
Isomer 2 of Iminoglycine
Isomer 1 of 3-Hydroxyadipic acid
Isomer 2 of (3S)-3-Isopropenyl-6-oxoheptanoic acid
Isomer 1 of Alanyl-Proline
Isomer 2 of Acetic Acid
Isomer 1 of N-Hydroxy-L-phenylalanine
Isomer 1 of 1-Aminocyclopropane-1-carboxylic acid
Isomer 2 of (R)-3-Hydroxy-5-phenylpentanoic acid
Isomer 1 of Arachidonic acid
Isomer 1 of 3-Hexenedioic acid
Isomer 1 of Hexadecanedioic Acid
Isomer 1 of 8-[(1R,2R)-3-Oxo-2-{(Z)-pent-2-enyl}cyclopentyl]octanoic acid
Isomer 1 of N,N-dimethyl-L-Valine
Isomer 1 of Prostaglandin H2
Isomer 2 of 3-Oxododecanoic acid
Isomer 3 of Glyceric Acid
Isomer 2 of Isoleucyl-Glutamic acid
Isomer 2 of Hypoglycin A
Isomer 1 of Pyroglutamic acid
Isomer 1 of 5-Heptyltetrahydro-2-oxo-3-furancarboxylic acid
Isomer 1 of Traumatin
Isomer 1 of Succinylacetone
Isomer 1 of Iminoglycine
Isomer 2 of 9,10-Dihydroxystearic acid
Isomer 2 of 12,13-Epoxy-9-hydroxy-10-octadecenoic acid
Isomer 2 of Hydracrylic Acid
Isomer 1 of Delta1-Piperideine-2-carboxylic acid
Isomer 1 of 2,6-Pyridinedicarboxylic acid
Isomer 1 of L-2,3-Dihydrodipicolinic acid
Isomer 1 of 12,13-Epoxy-9-hydroxy-10-octadecenoic acid
Isomer 1 of 3-Oxodecanoic acid
Isomer 1 of Succinate semialdehyde
Acetaldehyde
Propanal
Pyruvaldehyde
Butanal/Butanone
3-Penten-2-one
Diacetyl
Iso-Valeraldehyde
Pyruvic acid
Glycerone/Methylglyoxal
Hexanone/2-hexanone/Isopropyl ethyl ketone
Succinic acid semialdehyde
a-Ketoisovaleric acid
Octaldehyde
Methyloxovaleric acid
Oxoglutaric acid
4-Acetylresorcinol
Decanal/2-Decanone
Galacturonic acid
Cortisol
Cyclohexanone
Benzaldehyde
D-Arabinose
2-Methyl tetrahydro-3-furanone
Phenylpropyl aldehyde
Nonanal
Ethyl levulinate
(-)-Fenchone
(S)-(-)-Citronellal
2-Deoxy-D-glucose
Acetovanillone
2-Tridecanone
4-(4-Hydroxyphenyl)-2-butanone
D-(+)-Turanose
2-Methyl-3-ketovaleric acid/3-methyl-2-oxo-Valeric acid
2-Propynal
Acetone
Glycolaldehyde
Malondialdehyde
Butanone
Lactaldehyde
3-Hydroxypropanal
Hydroxyacetone
(R/S)-Acetoin
Glyceraldehyde
Methyl isobutyl ketone
Ethyl isopropyl ketone
2-Methyl-3-oxopropanoic acid
2-Oxobutanoic acid
1,2-Benzoquinone
4-Heptanone
Methylacetoacetic acid
Levulinic acid
2-Oxovaleric acid
Methylimidazole acetaldehyde
(E)-2-octenal
4,5-Dioxopentanoic acid
(S)-3-Methyl-2-oxopentanoic acid
3-Oxohexanoic acid
Ethyl acetoacetic acid
keratan sulfate II (core 2-linked), degradation product 1
3,6-Nonadienal
2-Methyl-4-heptanone
(S)-2-Aceto-2-hydroxybutanoic acid
3-(Hydrohydroxyphosphoryl)pyruvic acid
Ribulose
gamma-Oxalocrotonic acid
3-Oxooctanoic acid
2,4-Diketo-3-deoxy-L-fuconic acid
2-Oxoadipic acid
3D-3,5/4-Trihydroxycyclohexane-1,2-dione
2-Deoxy-scyllo-inosose
Phenylpyruvic acid
Benzoquinoneacetic acid
Isopyridoxal
Glycerone phosphate
5-Dehydro-4-deoxy-D-glucuronic acid
(4S)-4,6-Dihydroxy-2,5-dioxohexanoic acid
3-Dehydro-scyllo-inosose
2-Oxo-4-phenylbutyric acid
4-Oxo-4-(3-pyridyl)-butanamide
2-Methyl-3-hydroxy-5-formylpyridine-4-carboxylic acid
3-Methoxy-4-hydroxyphenylglycolaldehyde
3-Fumarylpyruvic acid
3-Oxodecanoic acid
2-Dehydro gluconic acid
3-Dehydro-L-gulonic acid
Dopaquinone
D-Erythrose 4-phosphate
4-Maleylacetoacetic acid
4-Fumarylacetoacetic acid/4-Maleylacetoacetic acid
Indolepyruvic acid
2-Hydroxy-6-oxonona-2,4-diene-1,9-dioic acid
2-trans,6-trans-Farnesal
2-Succinylbenzoic acid
Xylulose 5-phosphate/D-Xylulose 5-phosphate
Hexadecanal
6-Deoxy-5-ketofructose 1-phosphate
Heptadecatrienal
11-cis-Retinal/9-cis-Retinal
Dehydroepiandrosterone
10-OPDA
2-Demethylmenaquinone
Menaquinone
12-OxoETE
6-Demethylgriseofulvin
Molybdopterin precursor Z
5beta-Cholanic acid-12alpha-ol-3-one
12-Ketochenodeoxycholic acid
3alpha,7alpha,12alpha-Trihydroxy-5beta-cholestan-26-al
3-Dehydro-2-deoxyecdysone
p-Benzoquinone
1,4-Cyclohexanedione
Cyclohexane-1,2-dione
2-Hydroxycyclohexan-1-one
3-Methylbenzaldehyde
2-Methylbenzaldehyde
Salicylaldehyde
2-Hydroxy-1,4-benzoquinone
Adipate semialdehyde
2-Hydroxy-5-methylquinone
7-Oxoheptanoic acid
4-Hydroxy-2-oxohexanoic acid
3-Hydroxy-5-oxohexanoic acid
4-Hydroxymethylsalicylaldehyde
Geranial
(R)-(+)-Citronellal), C11384 ((S)-(-)-Citronellal
2-Maleylacetic acid
1-Hydroxy-2-oxolimonene
2-Keto-5-epi-valiolone
3-Dimethylallyl-4-hydroxybenzaldehyde
5-epi-Valiolone/2-epi-5-epi-Valiolone
(1E)-4-Oxobut-1-ene-1,2,4-tricarboxylic acid
2-Hydroxy-3-methylbenzalpyruvic acid
1D-1-Guanidino-1-deoxy-3-dehydro-scyllo-inositol
2-Hydroxy-4-hydroxymethylbenzalpyruvic acid
2-Hydroxy-3-carboxy-6-oxo-7-methylocta-2,4-dienoic acid
D-Arabinose 5-phosphate
2-Hydroxy-6-oxo-6-(2-hydroxyphenyl)-hexa-2,4-dienoic acid
2-Hydroxy-6-oxo-6-(4'-chlorophenyl)-hexa-2,4-dienoic acid
(Z)-But-2-Enal
3-Methyl-2-butenal
1-Pentan-3-One
2-Dehydropantolactone
3,4-Dihydroxybenzaldehyde
(2E,4E,6E)-7-Hydroxy-4-Methylhepta-2,4,6-Trienal
alpha-Fenchocamphorone
(2E,6Z)-Non-2,6-Dienal
(Z)-Non-2-enal/2-Nonenal
5-Oxooctanal
Ethyl 2-methylacetoacetate
(2E,4E,6E)-4-Methylocta-2,4,6-Trienedial
4-Hydroxydihydrocinnamaldehyde
Caffeic aldehyde
dehydroacetate
(3S)-3-Hydroxycyclocitral
Coniferyl aldehyde
(S)-Pyrethrolone
Keto-D-Fructose
Aldehydo-D-Mannose
Coniferyl Alcohol Radical
Dihydroconiferyl Aldehyde
1-Deoxy-L-Glycero-Tetrulose 4-Phosphate
2D-5-O-Methyl-2,3,5/4,6-Pentahydroxycyclohexanone
(E)-Geranylacetone
Phlorisovalerophenone
4-(1-Methyl-5-Hydroxy-2-Pyrrolidinyl)-3-Oxobutanoate Methyl Ester
2-Succinylbenzoate
(11R)-Dihydroartemisinic Aldehyde
2-Dehydrolubimin
Lubimin
Muscone
Xanthoxin
(E,E)-Farnesylacetone
5-Hydroxy-1-(4-hydroxyphenyl)-3-decanone
2'-O-Methylisoliquiritigenin
1-(3,4-Dihydroxyphenyl)-5-hydroxy-3-decanone
Dehydroabietadienal
2-Hydroxyeriodictyol
Raspberry ketone glucoside
9-Demethylmunduserone
Geissoschizine
Intermediate Ii
Dialdehyde
Sinapaldehyde Glucoside
4,4'-Diapolycopenedial
Furostanol-26-Aldehyde
Okenone
3,4',4'-Trihydroxyechinenone
2,2'-Diketospirilloxanthin
Rhodopinal glucoside
(E,E)-2,4-Hexadienedial
5-Methyl-5-hexen-2-one
2-Acetylpyrazine
4-Hydroxy-2H-pyran-3-carboxaldehyde
1-(2-Furyl)butan-3-one
3,5,5-Trimethyl-2-cyclohexen-1-one
xi-2,2,6-Trimethyl-1,4-cyclohexanedione
2-Hydroxy-2,6,6-trimethylcyclohexanone
Rotundifolone
4-Hydroxy-2,6,6-trimethyl-3-oxo-1,4-cyclohexadiene-1-carboxaldehyde
2-trans-6-cis-Dodecadienal
2-Dodecenal
Octahydro-6-isopropyl-2(1H)-naphthalenone
2-Tetradecanone
6-(3,4-Methylenedioxyphenyl)-3,5-hexadien-2-one
Elenolide
2-Hexadecanone
Koeniginequinone A
Koeniginequinone B
Prehumulinic acid
Methylgingerol
3-(4-Hydroxyphenyl)pyruvate O-glucuronide
19-Hydroxyandrost-4-ene-3,17-dione 19-O-sulfate
11beta,21-Dihydroxy-5beta-pregnane-3,20-dione 21-O-sulfate
16alpha-Hydroxyandrost-4-ene-3,17-dione 16-O-glucuronide
19-Oxotestosterone 17-O-glucuronide
17alpha-Hydroxyprogesterone 17-O-glucuronide
Isomer 1 of 2-Hydroxy-6-oxonona-2,4-diene-1,9-dioic acid
Isomer 1 of (E,E)-2,4-Hexadienedial
Isomer 1 of 2-Hydroxy-6-oxo-6-(4'-chlorophenyl)-hexa-2,4-dienoic acid
Isomer 2 of Benzoquinoneacetic acid
Isomer 2 of 2-Hydroxy-6-oxonona-2,4-diene-1,9-dioic acid
Isomer 3 of 2-Hydroxy-6-oxonona-2,4-diene-1,9-dioic acid
Isomer 1 of Acetaldehyde
Isomer 1 of 4-Maleylacetoacetic acid
Isomer 1 of 9-Oxononanoic acid
Isomer 1 of Benzoquinoneacetic acid
Isomer 1 of 3-Oxohexanoic acid
Isomer 1 of 4-Hydroxymethylsalicylaldehyde
Isomer 2 of 9-Oxononanoic acid
Isomer 1 of 2-Tetradecanone
